# Supplementary material for: Contextual reinstatement affects semantic organization
Source: Front Psychol. 2023 Sep 26;14:1199039. doi: 10.3389/fpsyg.2023.1199039 (PMC10562594; doi:10.3389/fpsyg.2023.1199039)
Supplement: Supplementary file 1 [file Data_Sheet_1.CSV]

subject	list	condition	correct	eli	pli	t_factor	s_factor	crp	mean_p_vec	crp_remote_backwards	crp_adjacent_backwards	crp_adjacent_forwards	crp_remote_forwards	binned_p_vec_1	binned_p_vec_2	binned_p_vec_3	binned_p_vec_4	odds_p_vec_1	odds_p_vec_2	odds_p_vec_3	odds_p_vec_4
1	1	same	18	0	0	0.5920656	0.631196411	0.047493132	0.5625	0.015384615	0.1	0.104761905	0.044378698	0.388888889	0.222222222	0.222222222	0.166666667	0.875	0.5	0.5	0.375
1	2	different	17	0	1	0.443450652	0.688316232	0.025323548	0.53125	0.008547009	0.041666667	0.045454545	0.040384615	0.411764706	0.176470588	0.235294118	0.176470588	0.875	0.375	0.5	0.375
2	1	different	6	2	0	0.437962963	0.463726966	0.018229167	0.1875	0	0	0.125	0.025641026	0.5	0	0.333333333	0.166666667	0.375	0	0.25	0.125
2	2	same	13	2	0	0.59860179	0.527839209	0.033110119	0.40625	0.042735043	0.055555556	0.071428571	0.019230769	0.384615385	0.307692308	0.230769231	0.076923077	0.625	0.5	0.375	0.125
3	1	same	8	0	0	0.684150557	0.63749391	0.053422619	0.25	0.066666667	0.071428571	0	0.015384615	0.125	0.125	0.5	0.25	0.125	0.125	0.5	0.25
3	2	different	6	0	0	0.538128991	0.513036363	0.0453125	0.1875	0.051282051	0	0.1	0.019230769	0.333333333	0.333333333	0.333333333	0	0.25	0.25	0.25	0
4	1	different	8	4	0	0.665116311	0.576541689	0.0265625	0.25	0	0	0	0.065384615	0.125	0.25	0.5	0.125	0.125	0.25	0.5	0.125
4	2	same	8	3	0	0.400093084	0.399405148	0.018229167	0.25	0	0	0.125	0.025641026	0.375	0.375	0	0.25	0.375	0.375	0	0.25
5	1	same	7	4	0	0.40345679	0.359012346	0.046875	0.21875	0.038461538	0	0	0.076923077	0.285714286	0.142857143	0.285714286	0.285714286	0.25	0.125	0.25	0.25
5	2	different	9	0	1	0.608425117	0.717921467	0.028422619	0.28125	0.015384615	0.071428571	0.1	0.028205128	0.222222222	0.444444444	0.111111111	0.222222222	0.25	0.5	0.125	0.25
6	1	same	9	0	0	0.452431175	0.479082786	0.029985119	0.28125	0.019230769	0	0.071428571	0.028205128	0.333333333	0	0.222222222	0.444444444	0.375	0	0.25	0.5
6	2	different	6	0	1	0.665368037	0.313295756	0.05	0.1875	0.019230769	0.125	0	0.083333333	0	0.166666667	0.333333333	0.5	0	0.125	0.25	0.375
7	1	same	23	0	0	0.781600016	0.572849482	0.050177623	0.71875	0.03021978	0.083333333	0.349673203	0.026677979	0.260869565	0.347826087	0.347826087	0.043478261	0.75	1	1	0.125
7	2	different	18	0	0	0.902004204	0.6296393	0.046339869	0.5625	0.041666667	0	0.411764706	0.005128205	0.277777778	0.444444444	0.111111111	0.166666667	0.625	1	0.25	0.375
8	1	different	21	0	0	0.997471264	0.530489255	0.03125	0.65625	0	0	0.5	0	0.333333333	0.380952381	0.285714286	0	0.875	1	0.75	0
8	2	same	20	1	0	0.997685185	0.419595764	0.058823529	0.625	NA	0	0.5	0	0.4	0.4	0.2	0	1	1	0.5	0
9	1	different	14	1	0	0.617749505	0.665306456	0.035453869	0.4375	0.020604396	0	0.15	0.043589744	0.285714286	0.285714286	0.285714286	0.142857143	0.5	0.5	0.5	0.25
9	2	same	11	0	0	0.695735514	0.571930569	0.038306052	0.34375	0.039072039	0.071428571	0.1875	0	0.363636364	0.181818182	0.181818182	0.272727273	0.5	0.25	0.25	0.375
10	1	same	17	0	0	0.495464721	0.514207262	0.046468028	0.53125	0.046245421	0.045454545	0	0.061144411	0.294117647	0.235294118	0.235294118	0.235294118	0.625	0.5	0.5	0.5
10	2	different	13	0	0	0.582635946	0.445379711	0.051066468	0.40625	0.039529915	0	0.071428571	0.07518315	0	0.461538462	0.230769231	0.307692308	0	0.75	0.375	0.5
11	1	same	8	0	0	0.662864215	0.517712658	0.039324117	0.25	0.026373626	0.071428571	0	0.044444444	0.25	0.125	0.375	0.25	0.25	0.125	0.375	0.25
11	2	different	6	2	0	0.654731117	0.696095603	0.041666667	0.1875	0.038461538	0	0.166666667	0.038461538	0.333333333	0.333333333	0	0.333333333	0.25	0.25	0	0.25
12	1	same	8	0	0	0.617455651	0.74197307	0.02485119	0.25	0.010989011	0	0.142857143	0.028205128	0.25	0.25	0.375	0.125	0.25	0.25	0.375	0.125
12	2	different	8	1	0	0.598038148	0.425254325	0.033928571	0.25	0.046153846	0	0	0.037362637	0.25	0.25	0.375	0.125	0.25	0.25	0.375	0.125
13	1	different	25	0	0	0.851710295	0.554471395	0.058153195	0.78125	0.034188034	0.222222222	0.342105263	0.02213868	0.28	0.24	0.2	0.28	0.875	0.75	0.625	0.875
13	2	same	21	0	0	0.810660728	0.452328284	0.034784603	0.65625	0.012820513	0	0.375730994	0.014998356	0.285714286	0.19047619	0.238095238	0.285714286	0.75	0.5	0.625	0.75
14	1	same	17	0	0	0.532093749	0.479904248	0.048774576	0.53125	0.062271062	0.090909091	0.041666667	0.027777778	0.235294118	0.235294118	0.176470588	0.352941176	0.5	0.5	0.375	0.75
14	2	different	17	1	0	0.782684251	0.533910541	0.059998422	0.53125	0.045940171	0.175	0.045454545	0.029370629	0.352941176	0.411764706	0.117647059	0.117647059	0.75	0.875	0.25	0.25
15	1	different	13	0	0	0.537775045	0.581688043	0.042424242	0.40625	0.044871795	0.083333333	0	0.046736597	0.230769231	0.307692308	0.307692308	0.153846154	0.375	0.5	0.5	0.25
15	2	same	14	0	0	0.71104926	0.592245031	0.036708604	0.4375	0.036630037	0.125	0.05	0.026806527	0.428571429	0.285714286	0.214285714	0.071428571	0.75	0.5	0.375	0.125
16	1	same	10	0	0	0.710098425	0.647144357	0.040922619	0.3125	0.03525641	0.0625	0.208333333	0.023809524	0.2	0.6	0.1	0.1	0.25	0.75	0.125	0.125
16	2	different	14	0	0	0.899206376	0.529421265	0.032925408	0.4375	0	0	0.269230769	0.03962704	0.285714286	0.214285714	0.142857143	0.357142857	0.5	0.375	0.25	0.625
17	1	same	4	0	0	0.58968254	0.261713191	0.046875	0.125	0.076923077	0	0.25	0	0.5	0	0	0.5	0.25	0	0	0.25
17	2	different	3	1	0	0.602011494	0.337356322	0.065217391	0.09375	0.2	0	0	0.038461538	0.666666667	0.333333333	0	0	0.25	0.125	0	0
18	1	different	5	2	0	0.202469136	0.653256705	0.03125	0.15625	0	0	0	0.076923077	0.4	0	0.4	0.2	0.25	0	0.25	0.125
18	2	same	8	2	0	0.477349817	0.34621978	0.0203125	0.25	0.015384615	0.1	0	0.019230769	0.25	0.375	0.125	0.25	0.25	0.375	0.125	0.25
19	1	different	18	0	0	0.925572317	0.492672298	0.035410466	0.5625	0.008547009	0	0.40625	0.016117216	0.166666667	0.333333333	0.277777778	0.222222222	0.375	0.75	0.625	0.5
19	2	same	16	1	0	0.762180471	0.589082289	0.04030995	0.5	0.019230769	0.045454545	0.136363636	0.052021696	0.1875	0.3125	0.25	0.25	0.375	0.625	0.5	0.5
20	1	different	8	1	0	0.869865859	0.492249098	0.042708333	0.25	0	0.25	0.25	0.028205128	0.5	0.25	0	0.25	0.5	0.25	0	0.25
20	2	same	12	0	0	0.595497719	0.507939053	0.039409722	0.375	0.015384615	0.125	0.0625	0.052777778	0.25	0.083333333	0.25	0.416666667	0.375	0.125	0.375	0.625
21	1	same	10	0	0	0.393414117	0.66646406	0.020386905	0.3125	0.010989011	0.1	0	0.010989011	0.3	0	0.3	0.4	0.375	0	0.375	0.5
21	2	different	12	0	0	0.685688061	0.535778025	0.04468006	0.375	0	0.229166667	0.142857143	0.052747253	0.083333333	0.166666667	0.333333333	0.416666667	0.125	0.25	0.5	0.625
22	1	same	16	1	0	0.665707629	0.469521555	0.051347577	0.5	0.065567766	0.05	0.128787879	0.021678322	0.25	0.4375	0.1875	0.125	0.5	0.875	0.375	0.25
22	2	different	9	1	0	0.506284756	0.607613446	0.029166667	0.28125	0.012820513	0.1	0	0.043589744	0.444444444	0.111111111	0.222222222	0.222222222	0.5	0.125	0.25	0.25
23	1	same	14	0	0	0.799698568	0.398204109	0.042908346	0.4375	0.032356532	0.071428571	0.3	0.013888889	0.071428571	0.071428571	0.285714286	0.571428571	0.125	0.125	0.5	1
23	2	different	14	0	0	0.770807049	0.474334202	0.038249684	0.4375	0.006993007	0.118055556	0.174242424	0.042191142	0.142857143	0.285714286	0.214285714	0.357142857	0.25	0.5	0.375	0.625
24	1	same	6	0	0	0.858271792	0.592838898	0.035	0.1875	0.020833333	0.1	0.2	0.015384615	0.166666667	0.833333333	0	0	0.125	0.625	0	0
24	2	different	9	0	0	0.742956829	0.73711869	0.038727679	0.28125	0.015384615	0.142857143	0.142857143	0.035989011	0.333333333	0.222222222	0.222222222	0.222222222	0.375	0.25	0.25	0.25
25	1	same	8	1	0	0.329536008	0.316037629	0.01875	0.25	0.046153846	0	0	0	0.375	0.125	0.25	0.25	0.375	0.125	0.25	0.25
25	2	different	7	0	0	0.64662854	0.623818295	0.0234375	0.21875	0.019230769	0	0.25	0	0.285714286	0	0.285714286	0.428571429	0.25	0	0.25	0.375
26	1	different	7	3	0	0.552129384	0.659826604	0.0625	0.21875	0	0.125	0	0.134615385	0.142857143	0.142857143	0.285714286	0.428571429	0.125	0.125	0.25	0.375
26	2	same	8	3	0	0.358984127	0.555925926	0.046774194	0.25	0.034615385	0	0	0	0.125	0.375	0.125	0.375	0.125	0.375	0.125	0.375
27	1	different	14	0	0	0.511276601	0.735945202	0.038097493	0.4375	0.045177045	0.125	0.045454545	0.022377622	0.285714286	0.142857143	0.285714286	0.285714286	0.5	0.25	0.5	0.5
27	2	same	8	1	0	0.719732619	0.554130072	0.052604167	0.25	0.038461538	0.3	0	0.044871795	0.25	0.375	0.125	0.25	0.25	0.375	0.125	0.25
28	1	different	9	0	0	0.587143316	0.445419877	0.048958333	0.28125	0.028205128	0.125	0.1	0.019230769	0.333333333	0.222222222	0.111111111	0.333333333	0.375	0.25	0.125	0.375
28	2	same	7	0	0	0.707415103	0.297470188	0.036979167	0.21875	0.034615385	0.2	0	0.025641026	0.285714286	0.285714286	0	0.428571429	0.25	0.25	0	0.375
29	1	different	15	0	0	0.648589671	0.678161257	0.035404266	0.46875	0.020604396	0.071428571	0.236111111	0.019230769	0.4	0.2	0.133333333	0.266666667	0.75	0.375	0.25	0.5
29	2	same	20	0	0	0.621150802	0.606441538	0.055411516	0.625	0.041666667	0.142857143	0.076923077	0.045533953	0.4	0.15	0.3	0.15	1	0.375	0.75	0.375
30	1	different	12	0	0	0.743951544	0.577931681	0.037487599	0.375	0.010989011	0.154761905	0.2	0.026709402	0.25	0.333333333	0.333333333	0.083333333	0.375	0.5	0.5	0.125
30	2	same	18	1	0	0.843536623	0.370261809	0.048172834	0.5625	0	0.29020979	0.3125	0.025854701	0.166666667	0.222222222	0.222222222	0.388888889	0.375	0.5	0.5	0.875
31	1	different	19	1	0	0.691553076	0.593126647	0.047916667	0.59375	0.018162393	0.25	0.125	0.033547009	0.315789474	0.105263158	0.263157895	0.315789474	0.75	0.25	0.625	0.75
31	2	same	20	1	0	0.863302052	0.433867352	0.043098958	0.625	0.015384615	0.15	0.283333333	0.024038462	0.25	0.25	0.2	0.3	0.625	0.625	0.5	0.75
32	1	different	7	0	0	0.538763035	0.563216613	0.042708333	0.21875	0.025641026	0.1	0.083333333	0.012820513	0.571428571	0.142857143	0.142857143	0.142857143	0.5	0.125	0.125	0.125
32	2	same	8	1	0	0.273053181	0.612116858	0.026041667	0.25	0.025641026	0	0	0.038461538	0.625	0	0.25	0.125	0.625	0	0.25	0.125
33	1	different	11	0	0	0.566753496	0.744631934	0.048164683	0.34375	0.071245421	0	0	0.047313797	0.545454545	0.272727273	0.090909091	0.090909091	0.75	0.375	0.125	0.125
33	2	same	14	0	0	0.745834552	0.674346121	0.050273164	0.4375	0.053846154	0.1	0.145454545	0.032140936	0.428571429	0.214285714	0.285714286	0.071428571	0.75	0.375	0.5	0.125
34	1	different	15	2	0	0.636591806	0.8037449	0.044571834	0.46875	0.044413919	0.071428571	0.140909091	0.032634033	0.266666667	0.2	0.4	0.133333333	0.5	0.375	0.75	0.25
34	2	same	16	0	0	0.498532761	0.546417937	0.040540796	0.5	0.061719691	0	0.090909091	0.024087024	0.25	0.3125	0.125	0.3125	0.5	0.625	0.25	0.625
35	1	different	1	3	0	NA	NA	NA	0.03125	NA	NA	NA	NA	0	1	0	0	0	0.125	0	0
35	2	same	6	0	0	0.751082621	0.451081358	0.025	0.1875	0	0	0.2	0.030769231	0.666666667	0	0.333333333	0	0.5	0	0.25	0
36	1	different	16	0	0	0.697631607	0.441865655	0.046164339	0.5	0.027228327	0.126923077	0.05	0.059188034	0.1875	0.3125	0.1875	0.3125	0.375	0.625	0.375	0.625
36	2	same	18	0	0	0.79617789	0.477276641	0.046387553	0.5625	0.012327416	0.288461538	0.155555556	0.033547009	0.166666667	0.222222222	0.222222222	0.388888889	0.375	0.5	0.5	0.875
37	1	different	18	2	0	0.431540892	0.601382728	0.040102259	0.5625	0.020512821	0.038461538	0	0.061294261	0.277777778	0.222222222	0.222222222	0.277777778	0.625	0.5	0.5	0.625
37	2	same	23	1	0	0.446532155	0.619316477	0.045745747	0.71875	0.03583169	0.035714286	0.045454545	0.051465201	0.304347826	0.173913043	0.260869565	0.260869565	0.875	0.5	0.75	0.75
38	1	different	10	0	0	0.692765942	0.80350842	0.030245536	0.3125	0	0.1	0.071428571	0.048076923	0.4	0.4	0.1	0.1	0.5	0.5	0.125	0.125
38	2	same	13	0	0	0.618647124	0.433746209	0.023279672	0.40625	0	0.055555556	0.125	0.02952603	0.307692308	0.230769231	0.384615385	0.076923077	0.5	0.375	0.625	0.125
39	1	different	20	0	0	0.629380085	0.696249489	0.05289177	0.625	0.067307692	0.038461538	0.163461538	0.031822344	0.3	0.35	0.25	0.1	0.75	0.875	0.625	0.25
39	2	same	22	0	0	0.717542445	0.494413538	0.044499468	0.6875	0.012820513	0.145454545	0.211111111	0.041860383	0.181818182	0.227272727	0.318181818	0.272727273	0.5	0.625	0.875	0.75
40	1	same	5	1	0	0.496563127	0.612666484	0.020833333	0.15625	0.025641026	0	0.166666667	0	0.2	0	0.4	0.4	0.125	0	0.25	0.25
40	2	different	9	0	0	0.714480284	0.5432536	0.04438244	0.28125	0	0.226190476	0	0.074450549	0.222222222	0	0.666666667	0.111111111	0.25	0	0.75	0.125
41	1	different	17	0	0	0.907304475	0.531459254	0.071432553	0.53125	0.066666667	0.2	0.358974359	0.01474359	0.470588235	0.294117647	0.176470588	0.058823529	1	0.625	0.375	0.125
41	2	same	19	1	0	0.91940472	0.408629608	0.039818168	0.59375	0.008547009	0.045454545	0.414285714	0.018737673	0.157894737	0.315789474	0.210526316	0.315789474	0.375	0.75	0.5	0.75
42	1	different	6	0	0	0.31931245	0.711689332	0.036458333	0.1875	0	0	0	0.070512821	0.333333333	0.333333333	0	0.333333333	0.25	0.25	0	0.25
42	2	same	6	0	1	0.515443209	0.522812934	0.022916667	0.1875	0	0.2	0	0.025641026	0.5	0	0.333333333	0.166666667	0.375	0	0.25	0.125
43	1	different	7	3	0	0.79284802	0.330977011	0.043010753	0.21875	0	0.25	0.125	0.044871795	0.285714286	0.428571429	0	0.285714286	0.25	0.375	0	0.25
43	2	same	6	3	0	0.581183482	0.706811409	0.026041667	0.1875	0	0.166666667	0	0.038461538	0.333333333	0.166666667	0.333333333	0.166666667	0.25	0.125	0.25	0.125
44	1	same	14	0	0	0.73793865	0.518569176	0.035670579	0.4375	0.023809524	0.111111111	0.153846154	0.023232323	0.357142857	0.285714286	0.214285714	0.142857143	0.625	0.5	0.375	0.25
44	2	different	14	0	0	0.80954263	0.686769849	0.043118687	0.4375	0.030769231	0.111111111	0.15	0.035198135	0.357142857	0.357142857	0.214285714	0.071428571	0.625	0.625	0.375	0.125
45	1	different	12	0	0	0.637298747	0.409620839	0.034635417	0.375	0.025	0.055555556	0.1625	0.026709402	0.333333333	0.333333333	0.166666667	0.166666667	0.5	0.5	0.25	0.25
45	2	same	17	0	0	0.648044015	0.503307002	0.037909226	0.53125	0.010989011	0.0625	0.20952381	0.025091575	0.352941176	0.176470588	0.235294118	0.235294118	0.75	0.375	0.5	0.5
46	1	same	13	0	0	0.620652074	0.538818342	0.03426452	0.40625	0.044871795	0	0.095454545	0.024786325	0.230769231	0.307692308	0.307692308	0.153846154	0.375	0.5	0.5	0.25
46	2	different	13	0	2	0.734688003	0.747460845	0.051078869	0.40625	0.03021978	0.229166667	0.055555556	0.032478632	0.230769231	0.307692308	0.384615385	0.076923077	0.375	0.5	0.625	0.125
47	1	same	17	1	0	0.763980073	0.4694576	0.05095937	0.53125	0.035081585	0.081168831	0.155555556	0.053937729	0.117647059	0.411764706	0.176470588	0.294117647	0.25	0.875	0.375	0.625
47	2	different	14	0	0	0.862458455	0.369609533	0.068035191	0.4375	0.028671329	0.368181818	0	0.076923077	0	0.071428571	0.5	0.428571429	0	0.125	0.875	0.75
48	1	different	25	1	0	0.704063831	0.479273542	0.047840538	0.78125	0.035020535	0	0.323529412	0.032967033	0.28	0.2	0.2	0.32	0.875	0.625	0.625	1
48	2	same	23	1	0	0.609394941	0.38468894	0.049728006	0.71875	0.048751249	0.09375	0.076923077	0.047398755	0.260869565	0.304347826	0.173913043	0.260869565	0.75	0.875	0.5	0.75
49	1	different	25	1	0	0.704063831	0.479273542	0.047840538	0.78125	0.035020535	0	0.323529412	0.032967033	0.28	0.2	0.2	0.32	0.875	0.625	0.625	1
49	2	same	23	1	0	0.609394941	0.38468894	0.049728006	0.71875	0.048751249	0.09375	0.076923077	0.047398755	0.260869565	0.304347826	0.173913043	0.260869565	0.75	0.875	0.5	0.75
50	1	different	11	0	0	0.334028157	0.71043227	0.041443452	0.34375	0.023809524	0	0	0.062820513	0.272727273	0.181818182	0.272727273	0.272727273	0.375	0.25	0.375	0.375
50	2	same	13	0	0	0.73523144	0.579801218	0.042498647	0.40625	0.013403263	0	0.2	0.047619048	0.153846154	0.307692308	0.153846154	0.384615385	0.25	0.5	0.25	0.625
51	1	same	24	1	0	0.699271471	0.468522361	0.052750765	0.75	0.028739316	0	0.192307692	0.071522922	0.166666667	0.25	0.25	0.333333333	0.5	0.75	0.75	1
51	2	different	19	0	1	0.5194373	0.621146066	0.037529311	0.59375	0.029151404	0.090909091	0	0.049242424	0.263157895	0.157894737	0.315789474	0.263157895	0.625	0.375	0.75	0.625
52	1	same	18	0	0	0.910181096	0.515771609	0.044478308	0.5625	0.010989011	0.25	0.325641026	0.009935897	0.333333333	0.277777778	0.333333333	0.055555556	0.75	0.625	0.75	0.125
52	2	different	17	0	0	0.888726901	0.541259848	0.04061997	0.53125	0.015540016	0.136363636	0.370879121	0.006410256	0.176470588	0.294117647	0.411764706	0.117647059	0.375	0.625	0.875	0.25
53	1	same	7	0	0	0.581524907	0.600190659	0.0453125	0.21875	0.025641026	0.083333333	0.1	0.038461538	0.428571429	0.142857143	0.142857143	0.285714286	0.375	0.125	0.125	0.25
53	2	different	4	1	0	0.537506842	0.578927203	0.032258065	0.125	0	0	0	0.076923077	0.5	0	0.25	0.25	0.25	0	0.125	0.125
54	1	different	19	0	0	0.885240917	0.531031042	0.043402778	0.59375	0	0	0.444444444	0	0.315789474	0.368421053	0.263157895	0.052631579	0.75	0.875	0.625	0.125
54	2	same	15	0	0	0.933440168	0.471750252	0.062566466	0.46875	0.083333333	0	0.431318681	0.00591716	0.4	0.4	0.2	0	0.75	0.75	0.375	0
55	1	same	9	0	0	0.569337081	0.483349372	0.033407738	0.28125	0.034798535	0	0.083333333	0.034615385	0.111111111	0.111111111	0.222222222	0.555555556	0.125	0.125	0.25	0.625
55	2	different	11	0	0	0.847525696	0.60835228	0.036284722	0.34375	0	0	0.205555556	0.057692308	0.272727273	0.181818182	0.181818182	0.363636364	0.375	0.25	0.25	0.5
56	1	different	13	2	0	0.809465465	0.485740679	0.043576389	0.40625	0.032478632	0.243055556	0.125	0.018162393	0.307692308	0.307692308	0.384615385	0	0.5	0.5	0.625	0
56	2	same	10	3	0	0.867560681	0.742948004	0.038020833	0.3125	0.030769231	0.125	0.083333333	0.030769231	0.4	0.2	0.2	0.2	0.5	0.25	0.25	0.25
57	1	same	8	1	0	0.672505684	0.417667782	0.032795699	0.25	0.019230769	0.083333333	0.1	0.030769231	0.25	0.5	0.125	0.125	0.25	0.5	0.125	0.125
57	2	different	7	2	0	0.737483488	0.691456304	0.027419355	0.21875	0.034615385	0	0.2	0	0.142857143	0.428571429	0.142857143	0.285714286	0.125	0.375	0.125	0.25
58	1	different	11	1	0	0.479293397	0.445050597	0.04296875	0.34375	0.022435897	0	0	0.083333333	0.090909091	0.272727273	0.454545455	0.181818182	0.125	0.375	0.625	0.25
58	2	same	11	0	0	0.680111215	0.352627822	0.042956349	0.34375	0.049450549	0.111111111	0.071428571	0.012820513	0.181818182	0.363636364	0.363636364	0.090909091	0.25	0.5	0.5	0.125
59	1	same	13	0	0	0.917900495	0.610837381	0.033854167	0.40625	0	0.083333333	0.333333333	0.019230769	0.230769231	0.307692308	0.384615385	0.076923077	0.375	0.5	0.625	0.125
59	2	different	11	0	0	0.923161113	0.443877049	0.032258065	0.34375	0	0	0.4	0.015384615	0.363636364	0.363636364	0.272727273	0	0.5	0.5	0.375	0
60	1	same	0	0	0	NA	NA	NA	0	NA	NA	NA	NA	0	0	0	0	0	0	0	0
60	2	different	6	1	0	0.995689655	0.487423337	0.032258065	0.1875	0	0	0.5	0	0	0.166666667	0.833333333	0	0	0.125	0.625	0
61	1	different	14	0	0	0.805965852	0.591780026	0.040862089	0.4375	0.021978022	0.111111111	0.175	0.034588488	0.071428571	0.357142857	0.357142857	0.214285714	0.125	0.625	0.625	0.375
61	2	same	11	1	0	0.678881297	0.421970574	0.040290179	0.34375	0.026373626	0.133928571	0.125	0.032967033	0.272727273	0.363636364	0.181818182	0.181818182	0.375	0.5	0.25	0.25
62	1	different	13	0	0	0.614649893	0.688568135	0.046344021	0.40625	0.021678322	0.1	0.1	0.046245421	0.076923077	0.307692308	0.384615385	0.230769231	0.125	0.5	0.625	0.375
62	2	same	10	0	1	0.421078688	0.483382739	0.041964286	0.3125	0.034615385	0	0.071428571	0.038461538	0.1	0.3	0.2	0.4	0.125	0.375	0.25	0.5
63	1	same	8	0	0	0.770035347	0.432820844	0.036458333	0.25	0	0.083333333	0.166666667	0.051282051	0.375	0.25	0.125	0.25	0.375	0.25	0.125	0.25
63	2	different	5	0	1	0.35060208	0.672796935	0.010416667	0.15625	0	0	0.166666667	0	0.4	0	0.4	0.2	0.25	0	0.25	0.125
64	1	different	12	1	0	0.831214503	0.706090281	0.035503472	0.375	0.012820513	0	0.216666667	0.041239316	0.166666667	0.333333333	0.25	0.25	0.25	0.5	0.375	0.375
64	2	same	10	0	0	0.668917786	0.565015348	0.027901786	0.3125	0.012820513	0.125	0.126984127	0.017094017	0.4	0.2	0.3	0.1	0.5	0.25	0.375	0.125
65	1	same	9	0	0	0.600665025	0.633576934	0.033026114	0.28125	0.012820513	0	0.214285714	0.021978022	0.333333333	0.555555556	0	0.111111111	0.375	0.625	0	0.125
65	2	different	9	0	0	0.634081018	0.614163509	0.047158218	0.28125	0.066666667	0	0	0.032967033	0.444444444	0.333333333	0.222222222	0	0.5	0.375	0.25	0
66	1	same	11	1	0	0.673887345	0.477277675	0.04265873	0.34375	0.038461538	0.125	0.236111111	0.010989011	0.545454545	0.090909091	0.090909091	0.272727273	0.75	0.125	0.125	0.375
66	2	different	10	1	0	0.5700429	0.740262471	0.032924107	0.3125	0.032967033	0.083333333	0.0625	0.025641026	0.2	0.1	0.4	0.3	0.25	0.125	0.5	0.375
67	1	same	0	0	0	NA	NA	NA	0	NA	NA	NA	NA	0	0	0	0	0	0	0	0
67	2	different	0	0	0	NA	NA	NA	0	NA	NA	NA	NA	0	0	0	0	0	0	0	0
68	1	same	15	0	0	0.76587874	0.598247939	0.049550189	0.46875	0.024300699	0.15	0.045454545	0.041958042	0.2	0.266666667	0.266666667	0.266666667	0.375	0.5	0.5	0.5
68	2	different	12	1	1	0.566751197	0.61820621	0.026463294	0.375	0.033547009	0.071428571	0.0625	0.010989011	0.166666667	0.25	0.25	0.333333333	0.25	0.375	0.375	0.5
69	1	different	13	0	0	0.692866492	0.545174853	0.041914683	0.40625	0.018162393	0.173611111	0.111111111	0.041208791	0.307692308	0.230769231	0.230769231	0.230769231	0.5	0.375	0.375	0.375
69	2	same	14	1	0	0.579322012	0.505009053	0.040427715	0.4375	0.030924631	0.05	0.125	0.041666667	0.142857143	0.285714286	0.142857143	0.428571429	0.25	0.5	0.25	0.75
70	1	same	13	0	0	0.801814566	0.255141613	0.043330628	0.40625	0.021678322	0.166666667	0.242857143	0.021978022	0.307692308	0.307692308	0.153846154	0.230769231	0.5	0.5	0.25	0.375
70	2	different	7	0	0	0.554968434	0.80303351	0.049479167	0.21875	0.019230769	0.166666667	0	0.076923077	0	0.142857143	0.428571429	0.428571429	0	0.125	0.375	0.375
71	1	same	9	1	0	0.620927405	0.683606106	0.021428571	0.28125	0.010989011	0	0.25	0	0.111111111	0.444444444	0	0.444444444	0.125	0.5	0	0.5
71	2	different	8	0	1	0.688742877	0.616748944	0.04702381	0.25	0.015384615	0	0.266666667	0.058333333	0.125	0	0.375	0.5	0.125	0	0.375	0.5
72	1	different	14	3	0	0.408877946	0.665481462	0.046775794	0.4375	0.049450549	0	0.05	0.057997558	0.285714286	0.214285714	0.214285714	0.285714286	0.5	0.375	0.375	0.5
72	2	same	15	1	0	0.486226961	0.589724244	0.039583333	0.46875	0.028846154	0.05	0.0625	0.051282051	0.266666667	0.066666667	0.4	0.266666667	0.5	0.125	0.75	0.5
73	1	different	17	1	0	0.792201779	0.505968494	0.048290945	0.53125	0.023076923	0.190909091	0.205555556	0.034798535	0.235294118	0.176470588	0.176470588	0.411764706	0.5	0.375	0.375	0.875
73	2	same	19	0	0	0.729806151	0.519692059	0.036796537	0.59375	0.026007326	0.2	0.136363636	0.012820513	0.157894737	0.263157895	0.210526316	0.368421053	0.375	0.625	0.5	0.875
74	1	same	12	0	0	0.805854484	0.550252809	0.048259089	0.375	0.017094017	0.142857143	0.205357143	0.034798535	0	0.25	0.333333333	0.416666667	0	0.375	0.5	0.625
74	2	different	16	1	0	0.452990052	0.536809337	0.033396465	0.5	0.0251554	0	0	0.057051282	0.1875	0.1875	0.375	0.25	0.375	0.375	0.75	0.5
75	1	same	9	2	0	0.898237548	0.513460252	0.044871795	0.28125	0.025	0.4	0	0.012820513	0.333333333	0.555555556	0	0.111111111	0.375	0.625	0	0.125
75	2	different	13	1	0	0.528780709	0.702094753	0.032291667	0.40625	0.034188034	0.1	0.055555556	0.021367521	0.230769231	0.153846154	0.153846154	0.461538462	0.375	0.25	0.25	0.75
76	1	different	21	1	0	0.757520842	0.439757248	0.047957251	0.65625	0.049062049	0	0.321428571	0.01953602	0.285714286	0.19047619	0.333333333	0.19047619	0.75	0.5	0.875	0.5
76	2	same	10	2	1	0.59028557	0.562006477	0.03735119	0.3125	0.015384615	0.142857143	0	0.054578755	0.3	0.2	0.2	0.3	0.375	0.25	0.25	0.375
77	1	same	12	0	0	0.633494098	0.443452285	0.035714286	0.375	0	0.083333333	0.222222222	0.040903541	0.166666667	0.333333333	0.25	0.25	0.25	0.5	0.375	0.375
77	2	different	13	0	0	0.558693541	0.746959444	0.048178211	0.40625	0.056593407	0.0625	0	0.052383727	0.384615385	0.076923077	0.230769231	0.307692308	0.625	0.125	0.375	0.5
78	1	different	15	2	0	0.998188406	0.49623406	0.04	0.46875	0	0	0.5	0	0.466666667	0.466666667	0.066666667	0	0.875	0.875	0.125	0
78	2	same	20	0	0	0.995614035	0.454529321	0.0625	0.625	NA	NA	0.5	0	0.4	0.4	0.2	0	1	1	0.5	0
79	1	different	8	1	0	0.564586739	0.613753195	0.029241071	0.25	0.045604396	0.071428571	0.1	0	0.375	0.125	0	0.5	0.375	0.125	0	0.5
79	2	same	10	3	0	0.669814815	0.650647858	0.047916667	0.3125	0.015384615	0.166666667	0	0.025641026	0.2	0.1	0.1	0.6	0.25	0.125	0.125	0.75
80	1	different	18	0	0	0.602093113	0.658014728	0.047642288	0.5625	0.085625486	0.083916084	0.038461538	0.012820513	0.277777778	0.388888889	0.055555556	0.277777778	0.625	0.875	0.125	0.625
80	2	same	15	0	2	0.742980833	0.672756606	0.047395833	0.46875	0.041025641	0.125	0.2	0.025641026	0.266666667	0.266666667	0.133333333	0.333333333	0.5	0.5	0.25	0.625
81	1	same	9	0	0	0.69907982	0.333369656	0.030059524	0.28125	0.032967033	0	0.166666667	0.015384615	0.222222222	0.222222222	0.222222222	0.333333333	0.25	0.25	0.25	0.375
81	2	different	6	0	0	0.735222938	0.385205114	0.033854167	0.1875	0.019230769	0	0.25	0.025641026	0.333333333	0	0.166666667	0.5	0.25	0	0.125	0.375
82	1	different	15	2	0	0.655493206	0.764288323	0.045549242	0.46875	0	0.170454545	0.083333333	0.073076923	0.2	0.266666667	0.133333333	0.4	0.375	0.5	0.25	0.75
82	2	same	16	1	0	0.780634463	0.502611896	0.048657084	0.5	0.030661646	0.175	0.205555556	0.025	0.1875	0.1875	0.3125	0.3125	0.375	0.375	0.625	0.625
83	1	same	11	0	0	0.481551492	0.512932037	0.0453125	0.34375	0.06025641	0	0.166666667	0	0.454545455	0.181818182	0.181818182	0.181818182	0.625	0.25	0.25	0.25
83	2	different	9	0	0	0.563807421	0.576447014	0.04047619	0.28125	0.025641026	0	0.071428571	0.047619048	0.444444444	0.222222222	0.111111111	0.222222222	0.5	0.25	0.125	0.25
84	1	different	13	0	0	0.737799573	0.610744152	0.044295635	0.40625	0.023809524	0.071428571	0.222222222	0.04004884	0.307692308	0.076923077	0.307692308	0.307692308	0.5	0.125	0.5	0.5
84	2	same	15	1	0	0.622982789	0.576461736	0.041964286	0.46875	0.035989011	0.111111111	0.125	0.030982906	0.333333333	0.266666667	0.066666667	0.333333333	0.625	0.5	0.125	0.625
85	1	different	12	0	0	0.682516986	0.550233669	0.033238636	0.375	0	0	0.281818182	0.038461538	0.25	0.25	0.25	0.25	0.375	0.375	0.375	0.375
85	2	same	11	0	0	0.366633863	0.553238595	0.01796875	0.34375	0	0	0.125	0.025	0.454545455	0	0.272727273	0.272727273	0.625	0	0.375	0.375
86	1	different	11	1	0	0.600510339	0.735940446	0.033854167	0.34375	0.012820513	0	0.291666667	0.025641026	0.363636364	0.090909091	0.181818182	0.363636364	0.5	0.125	0.25	0.5
86	2	same	8	0	0	0.588882243	0.605421596	0.052678571	0.25	0.039194139	0.071428571	0	0.079487179	0.125	0.25	0.125	0.5	0.125	0.25	0.125	0.5
87	1	different	15	0	0	0.967485906	0.632006268	0.046223317	0.46875	0	0.2	0.398809524	0.010989011	0.4	0.466666667	0.133333333	0	0.75	0.875	0.25	0
87	2	same	18	0	0	0.927099643	0.471092512	0.035807292	0.5625	0	0.1	0.40625	0.01025641	0.277777778	0.333333333	0.222222222	0.166666667	0.625	0.75	0.5	0.375
88	1	same	7	0	0	0.703394886	0.575619225	0.0296875	0.21875	0.041025641	0.083333333	0	0.019230769	0	0.285714286	0.142857143	0.571428571	0	0.25	0.125	0.5
88	2	different	10	0	0	0.63371638	0.688189486	0.04389881	0.3125	0.010989011	0	0.214285714	0.064102564	0.1	0.3	0.3	0.3	0.125	0.375	0.375	0.375
89	1	different	14	1	0	0.865407327	0.512645694	0.037642045	0.4375	0	0.166666667	0.227272727	0.032051282	0.214285714	0.428571429	0.214285714	0.142857143	0.375	0.75	0.375	0.25
89	2	same	17	0	0	0.894022543	0.519290452	0.038876488	0.53125	0.010989011	0.0625	0.35	0.021245421	0.352941176	0.294117647	0.117647059	0.235294118	0.75	0.625	0.25	0.5
90	1	same	13	0	0	0.597410442	0.557534108	0.047061012	0.40625	0.037698413	0	0.055555556	0.06959707	0.307692308	0.153846154	0.153846154	0.384615385	0.5	0.25	0.25	0.625
90	2	different	18	1	0	0.582355019	0.672471158	0.039596861	0.5625	0.007692308	0	0.125	0.070546121	0.166666667	0.222222222	0.277777778	0.333333333	0.375	0.5	0.625	0.75
91	1	different	0	0	0	NA	NA	NA	0	NA	NA	NA	NA	0	0	0	0	0	0	0	0
91	2	same	0	0	0	NA	NA	NA	0	NA	NA	NA	NA	0	0	0	0	0	0	0	0
92	1	different	8	1	0	0.508751652	0.482012677	0.051339286	0.25	0.012820513	0.071428571	0	0.102564103	0.125	0.25	0	0.625	0.125	0.25	0	0.625
92	2	same	10	0	0	0.73823923	0.554662942	0.048963134	0.3125	0.064102564	0.071428571	0.125	0.022435897	0.4	0.5	0.1	0	0.5	0.625	0.125	0
93	1	same	14	0	0	0.470846837	0.531568447	0.02578125	0.4375	0.026709402	0.05	0.05	0.021367521	0.214285714	0.214285714	0.357142857	0.214285714	0.375	0.375	0.625	0.375
93	2	different	14	0	0	0.560049603	0.510120194	0.041046627	0.4375	0.038766789	0.111111111	0	0.045177045	0.214285714	0.214285714	0.214285714	0.357142857	0.375	0.375	0.375	0.625
94	1	different	11	1	0	0.382491671	0.920826677	0.028249008	0.34375	0.026373626	0.055555556	0	0.034615385	0.363636364	0.090909091	0.272727273	0.272727273	0.5	0.125	0.375	0.375
94	2	same	9	0	0	0.580037537	0.647975568	0.032366071	0.28125	0.068681319	0	0.071428571	0	0.222222222	0.333333333	0.111111111	0.333333333	0.25	0.375	0.125	0.375
95	1	same	16	0	0	0.63212042	0.475330982	0.041071775	0.5	0.034188034	0	0.087121212	0.053508457	0.1875	0.375	0.3125	0.125	0.375	0.75	0.625	0.25
95	2	different	19	0	0	0.532684957	0.524095794	0.045363231	0.59375	0.014102564	0	0.083333333	0.073751249	0.210526316	0.315789474	0.157894737	0.315789474	0.5	0.75	0.375	0.75
96	1	same	2	15	0	NA	NA	NA	0.0625	NA	NA	NA	NA	0.5	0	0	0.5	0.125	0	0	0.125
96	2	different	4	10	0	0.879296661	0.736316366	0.050724638	0.125	0.1	0	0.333333333	0	1	0	0	0	0.5	0	0	0
97	1	different	12	0	0	0.696787405	0.5009937	0.037253111	0.375	0.041025641	0	0.195454545	0.020604396	0.083333333	0.5	0.333333333	0.083333333	0.125	0.75	0.5	0.125
97	2	same	21	0	1	0.737558298	0.457037939	0.047435767	0.65625	0.023809524	0.041666667	0.233173077	0.042980097	0.19047619	0.285714286	0.238095238	0.285714286	0.5	0.75	0.625	0.75
98	1	different	10	2	0	0.345259732	0.314581119	0.0390625	0.3125	0.038461538	0.125	0	0.038461538	0.4	0.1	0.3	0.2	0.5	0.125	0.375	0.25
98	2	same	14	1	0	0.531939312	0.410379285	0.034775207	0.4375	0.03021978	0	0.191919192	0.025854701	0.285714286	0.285714286	0.142857143	0.285714286	0.5	0.5	0.25	0.5
99	1	same	8	0	0	0.827175883	0.577021078	0.044623656	0.25	0.028205128	0.2	0.1	0.032051282	0.25	0.75	0	0	0.25	0.75	0	0
99	2	different	7	0	0	0.51154535	0.399164714	0.033333333	0.21875	0.025641026	0.166666667	0	0.030769231	0.571428571	0.285714286	0	0.142857143	0.5	0.25	0	0.125
100	1	same	14	2	0	0.615160647	0.539962208	0.048387897	0.4375	0.016239316	0	0.208333333	0.05982906	0.214285714	0.214285714	0.214285714	0.357142857	0.375	0.375	0.375	0.625
100	2	different	10	1	1	0.496646951	0.581437396	0.020386905	0.3125	0.015384615	0.071428571	0	0.023809524	0.5	0	0.1	0.4	0.625	0	0.125	0.5
101	1	same	15	0	0	0.498122408	0.603383997	0.05289164	0.46875	0.026223776	0	0.05	0.057817183	0.133333333	0.333333333	0.2	0.333333333	0.25	0.625	0.375	0.625
101	2	different	14	0	0	0.467108127	0.720248079	0.050285218	0.4375	0.056623932	0.041666667	0	0.060744811	0.214285714	0.214285714	0.214285714	0.357142857	0.375	0.375	0.375	0.625
102	1	different	11	3	0	0.813482906	0.630132786	0.041666667	0.34375	0	0.166666667	0.333333333	0.025641026	0.272727273	0.272727273	0	0.454545455	0.375	0.375	0	0.625
102	2	same	10	1	1	0.783668264	0.589619885	0.039657738	0.3125	0.009615385	0.2	0.238095238	0.020604396	0	0.7	0.1	0.2	0	0.875	0.125	0.25
103	1	same	7	1	0	0.523919507	0.513382782	0.03125	0.21875	0.057692308	0	0.125	0	0	0.428571429	0.285714286	0.285714286	0	0.375	0.25	0.25
103	2	different	11	3	0	0.431126061	0.760238394	0.046130952	0.34375	0.032051282	0.071428571	0	0.051282051	0.363636364	0.181818182	0.181818182	0.272727273	0.5	0.25	0.25	0.375
104	1	different	12	0	0	0.383617318	0.649647498	0.02906746	0.375	0.021978022	0	0	0.04957265	0.25	0.25	0.25	0.25	0.375	0.375	0.375	0.375
104	2	same	10	1	0	0.567011239	0.598946085	0.039657738	0.3125	0.041025641	0	0.071428571	0.045604396	0.2	0.3	0.2	0.3	0.25	0.375	0.25	0.375
105	1	same	13	1	0	0.772842633	0.555289613	0.038876488	0.40625	0	0.238095238	0.071428571	0.048076923	0.384615385	0.230769231	0.076923077	0.307692308	0.625	0.375	0.125	0.5
105	2	different	14	0	0	0.636669755	0.57881267	0.043998016	0.4375	0.043253968	0.05	0.1125	0.04004884	0.142857143	0.214285714	0.357142857	0.285714286	0.25	0.375	0.625	0.5
106	1	different	22	0	0	0.792581837	0.568898363	0.058579138	0.6875	0.031547619	0.192307692	0.263888889	0.015540016	0.272727273	0.227272727	0.136363636	0.363636364	0.75	0.625	0.375	1
106	2	same	21	0	0	0.839755366	0.495263764	0.043676026	0.65625	0.020192308	0.294117647	0.146464646	0.01953602	0.238095238	0.19047619	0.238095238	0.333333333	0.625	0.5	0.625	0.875
107	1	same	5	7	0	0.537228608	0.787526607	0.025641026	0.15625	0	0.166666667	0	0.025641026	0.4	0.2	0.2	0.2	0.25	0.125	0.125	0.125
107	2	different	7	3	0	0.986666667	0.530404942	0.0625	0.21875	NA	NA	0.416666667	0.012820513	0.857142857	0.142857143	0	0	0.75	0.125	0	0
108	1	different	16	0	0	0.386998265	0.339013529	0.031471306	0.5	0.043772894	0	0.038461538	0.027777778	0.25	0.1875	0.1875	0.375	0.5	0.375	0.375	0.75
108	2	same	15	0	0	0.349044402	0.638205298	0.040488591	0.46875	0.022435897	0.055555556	0	0.043040293	0.333333333	0.2	0.2	0.266666667	0.625	0.375	0.375	0.5
109	1	same	17	0	0	0.842368421	0.449032007	0.061607143	0.53125	0.064102564	0.183333333	0.319047619	0.01025641	0.470588235	0.294117647	0.176470588	0.058823529	1	0.625	0.375	0.125
109	2	different	14	0	0	0.803128253	0.568922166	0.067739899	0.4375	0.036363636	0.111111111	0.136363636	0.092307692	0.071428571	0.214285714	0.214285714	0.5	0.125	0.375	0.375	0.875
110	1	different	19	1	0	1	0.518100635	0.0625	0.59375	NA	NA	0.5	0	0.421052632	0.421052632	0.157894737	0	1	1	0.375	0
110	2	same	20	0	0	0.887821011	0.552331477	0.029513889	0.625	0	0	0.472222222	0	0.3	0.35	0.3	0.05	0.75	0.875	0.75	0.125
111	1	same	23	0	0	0.999242424	0.515396353	0.03125	0.71875	0	0	0.5	0	0.217391304	0.347826087	0.347826087	0.086956522	0.625	1	1	0.25
111	2	different	17	2	0	0.89029304	0.430209292	0.060876623	0.53125	0.076923077	0	0.392857143	0.012487512	0.352941176	0.352941176	0.294117647	0	0.75	0.75	0.625	0
112	1	different	8	0	0	0.605749317	0.566153596	0.051636905	0.25	0.076923077	0.1	0.083333333	0.021978022	0.5	0.375	0.125	0	0.5	0.375	0.125	0
112	2	same	6	0	0	0.43593561	0.486109216	0.03125	0.1875	0.057692308	0	0	0.019230769	0.333333333	0.333333333	0.166666667	0.166666667	0.25	0.25	0.125	0.125
113	1	different	10	1	0	0.718571729	0.543547347	0.041964286	0.3125	0.034615385	0	0.125	0.049450549	0.4	0.2	0.2	0.2	0.5	0.25	0.25	0.25
113	2	same	9	1	0	0.587340901	0.491848736	0.041294643	0.28125	0.038461538	0	0.133928571	0.042582418	0.333333333	0.222222222	0.333333333	0.111111111	0.375	0.25	0.375	0.125
114	1	same	16	0	0	0.53174478	0.642302883	0.041891008	0.5	0.03974359	0.045454545	0	0.056379731	0.25	0.25	0.3125	0.1875	0.5	0.5	0.625	0.375
114	2	different	17	0	0	0.494834959	0.808570994	0.05445414	0.53125	0.038614164	0.035714286	0.090909091	0.064957265	0.117647059	0.294117647	0.235294118	0.352941176	0.25	0.625	0.5	0.75
115	1	different	14	1	0	0.983719475	0.493427583	0.03125	0.4375	0	0	0.458333333	0.006410256	0	0.428571429	0.428571429	0.142857143	0	0.75	0.75	0.25
115	2	same	14	0	0	0.959073781	0.430234316	0.03125	0.4375	0	0	0.461538462	0.00591716	0.214285714	0.357142857	0.428571429	0	0.375	0.625	0.75	0
116	1	same	8	2	0	0.899692405	0.543585568	0.059333333	0.25	0.019230769	0.1	0.35	0.047619048	0.125	0	0.25	0.625	0.125	0	0.25	0.625
116	2	different	15	2	0	0.584873809	0.653256326	0.035540675	0.46875	0.031623932	0.111111111	0.118055556	0.020604396	0.133333333	0.333333333	0.2	0.333333333	0.25	0.625	0.375	0.625
117	1	different	1	0	0	NA	NA	NA	0.03125	NA	NA	NA	NA	0	1	0	0	0	0.125	0	0
117	2	same	2	0	0	0.65	0.3	0.045454545	0.0625	0	0	0	0.076923077	0.5	0.5	0	0	0.125	0.125	0	0
118	1	same	11	1	0	0.684041136	0.402075395	0.050644841	0.34375	0.036752137	0	0.15	0.039194139	0.272727273	0.363636364	0.090909091	0.272727273	0.375	0.5	0.125	0.375
118	2	different	8	0	1	0.569189403	0.764128352	0.023958333	0.25	0.043589744	0	0.1	0	0.25	0.125	0.125	0.5	0.25	0.125	0.125	0.5
119	1	same	10	0	0	0.746420095	0.624974082	0.03922371	0.3125	0.018162393	0.083333333	0.142857143	0.043589744	0	0.3	0.4	0.3	0	0.375	0.5	0.375
119	2	different	18	0	0	0.663285388	0.810464048	0.045619051	0.5625	0.023931624	0.178571429	0.115384615	0.03459041	0.111111111	0.277777778	0.333333333	0.277777778	0.25	0.625	0.75	0.625
120	1	different	19	1	0	0.624619053	0.497730745	0.046803977	0.59375	0.040112665	0.041666667	0.125	0.049456099	0.210526316	0.263157895	0.210526316	0.315789474	0.5	0.625	0.5	0.75
120	2	same	19	0	0	0.723931027	0.578300194	0.044230943	0.59375	0.040105194	0.10989011	0.125	0.032634033	0.263157895	0.210526316	0.157894737	0.368421053	0.625	0.5	0.375	0.875
121	1	same	6	4	0	0.482475685	0.386523655	0.025	0.1875	0	0.125	0.125	0.019230769	0.166666667	0.5	0	0.333333333	0.125	0.375	0	0.25
121	2	different	12	3	0	0.646488125	0.590862808	0.066517857	0.375	0.039194139	0	0.142857143	0.102564103	0.083333333	0.166666667	0.416666667	0.333333333	0.125	0.25	0.625	0.5
122	1	different	18	0	0	0.808062713	0.673303624	0.038213523	0.5625	0.015384615	0.055555556	0.269047619	0.02874049	0.222222222	0.333333333	0.222222222	0.222222222	0.5	0.75	0.5	0.5
122	2	same	17	1	0	0.890861334	0.555278272	0.03931147	0.53125	0.010989011	0.1125	0.230769231	0.032967033	0.235294118	0.352941176	0.176470588	0.235294118	0.5	0.75	0.375	0.5
123	1	same	6	2	0	0.433418382	0.568800472	0.028645833	0.1875	0.044871795	0	0	0.025641026	0.166666667	0.5	0.166666667	0.166666667	0.125	0.375	0.125	0.125
123	2	different	11	0	2	0.650759331	0.525941567	0.040215774	0.34375	0.015384615	0.1	0.133928571	0.047619048	0.272727273	0.181818182	0.454545455	0.090909091	0.375	0.25	0.625	0.125
124	1	different	20	2	0	0.762557467	0.670333875	0.042440632	0.625	0.030128205	0.045454545	0.342307692	0.014685315	0.2	0.3	0.2	0.3	0.5	0.75	0.5	0.75
124	2	same	21	0	0	0.766886845	0.535900736	0.048516891	0.65625	0.018681319	0.181818182	0.260416667	0.032708744	0.333333333	0.095238095	0.285714286	0.285714286	0.875	0.25	0.75	0.75
125	1	same	5	0	0	0.787389391	0.486361978	0.043209877	0.15625	0	0.166666667	0.166666667	0.038461538	0.2	0.6	0.2	0	0.125	0.375	0.125	0
125	2	different	14	0	0	0.658777965	0.571094895	0.036069399	0.4375	0.042832168	0.227272727	0	0.010989011	0.357142857	0.428571429	0.071428571	0.142857143	0.625	0.75	0.125	0.25
126	1	different	15	0	0	0.973628858	0.432066037	0.035714286	0.46875	0	0	0.464285714	0.005494505	0.466666667	0.333333333	0.2	0	0.875	0.625	0.375	0
126	2	same	16	0	0	0.844367211	0.398525157	0.051660168	0.5	0.041025641	0.1	0.324175824	0.016906171	0.3125	0.5	0.1875	0	0.625	1	0.375	0
127	1	different	24	0	0	0.71380558	0.445531133	0.056382823	0.75	0.030321313	0.225	0.237179487	0.037362637	0.291666667	0.208333333	0.208333333	0.291666667	0.875	0.625	0.625	0.875
127	2	same	24	0	0	0.750492391	0.426875401	0.052257057	0.75	0.014966934	0.20952381	0.291208791	0.036630037	0.166666667	0.208333333	0.291666667	0.333333333	0.5	0.625	0.875	1
128	1	different	24	0	0	0.71380558	0.445531133	0.056382823	0.75	0.030321313	0.225	0.237179487	0.037362637	0.291666667	0.208333333	0.208333333	0.291666667	0.875	0.625	0.625	0.875
128	2	same	24	0	0	0.750492391	0.426875401	0.052257057	0.75	0.014966934	0.20952381	0.291208791	0.036630037	0.166666667	0.208333333	0.291666667	0.333333333	0.5	0.625	0.875	1
129	1	same	0	0	0	NA	NA	NA	0	NA	NA	NA	NA	0	0	0	0	0	0	0	0
129	2	different	0	0	0	NA	NA	NA	0	NA	NA	NA	NA	0	0	0	0	0	0	0	0
130	1	different	6	0	0	0.72010582	0.319047619	0.034375	0.1875	0.053846154	0.2	0	0	0.333333333	0.166666667	0	0.5	0.25	0.125	0	0.375
130	2	same	7	0	0	0.853913987	0.339372752	0.035714286	0.21875	0.051282051	0.166666667	0	0	0	0.142857143	0.285714286	0.571428571	0	0.125	0.25	0.5
131	1	different	8	4	0	0.597163716	0.553715575	0.035416667	0.25	0.041025641	0	0.1	0.030769231	0.125	0.5	0.25	0.125	0.125	0.5	0.25	0.125
131	2	same	12	0	0	0.427249712	0.708414751	0.042001488	0.375	0.023809524	0.05	0	0.060897436	0.333333333	0.083333333	0.25	0.333333333	0.5	0.125	0.375	0.5
132	1	same	16	1	0	0.960299031	0.488010335	0.03125	0.5	0	0.5	0	0	0.0625	0.3125	0.25	0.375	0.125	0.625	0.5	0.75
132	2	different	8	5	1	0.54074859	0.587287733	0.027083333	0.25	0.019230769	0.083333333	0.1	0.019230769	0.625	0	0	0.375	0.625	0	0	0.375
133	1	different	21	1	0	0.961881387	0.334396052	0.035360498	0.65625	0	0.0625	0.444444444	0.009049774	0.19047619	0.19047619	0.285714286	0.333333333	0.5	0.5	0.75	0.875
133	2	same	21	1	0	0.956485389	0.350588872	0.031341374	0.65625	0	0	0.473684211	0.004273504	0.238095238	0.238095238	0.238095238	0.285714286	0.625	0.625	0.625	0.75
134	1	different	19	3	0	0.388548266	0.785565017	0.034175026	0.59375	0.016608392	0	0.076923077	0.055680431	0.315789474	0.105263158	0.315789474	0.263157895	0.75	0.25	0.75	0.625
134	2	same	21	0	0	0.494135273	0.611949537	0.045226388	0.65625	0.035506161	0.038461538	0.090909091	0.05591716	0.19047619	0.19047619	0.238095238	0.380952381	0.5	0.5	0.625	1
135	1	different	14	0	0	0.598811353	0.771427121	0.04500248	0.4375	0.039529915	0.155555556	0.055555556	0.038766789	0.285714286	0.142857143	0.357142857	0.214285714	0.5	0.25	0.625	0.375
135	2	same	17	0	0	0.477263022	0.596876092	0.045619832	0.53125	0.051709402	0	0.076923077	0.048751249	0.294117647	0.176470588	0.176470588	0.352941176	0.625	0.375	0.375	0.75
136	1	same	8	2	0	0.788592593	0.342079365	0.03655914	0.25	0.025641026	0	0.3	0.015384615	0.375	0.5	0.125	0	0.375	0.5	0.125	0
136	2	different	4	1	0	0.875656814	0.407936508	0.04	0.125	0	0	0.166666667	0.051282051	0.5	0.5	0	0	0.25	0.25	0	0
137	1	same	18	1	0	0.731377682	0.42759821	0.043254662	0.5625	0.038461538	0.045454545	0.178030303	0.033629191	0.222222222	0.222222222	0.333333333	0.222222222	0.5	0.5	0.75	0.5
137	2	different	8	3	1	0.70687651	0.600239709	0.032291667	0.25	0	0.125	0.225	0.025641026	0.5	0.125	0.125	0.25	0.5	0.125	0.125	0.25
138	1	same	9	0	0	0.453579058	0.757307073	0.021875	0.28125	0.025641026	0	0	0.028205128	0.333333333	0.222222222	0.111111111	0.333333333	0.375	0.25	0.125	0.375
138	2	different	11	1	0	0.690513179	0.715543812	0.039434524	0.34375	0.025641026	0.071428571	0.071428571	0.049450549	0.272727273	0.272727273	0.181818182	0.272727273	0.375	0.375	0.25	0.375
139	1	different	7	0	0	0.997222222	0.480182308	0.043478261	0.21875	0	0	0.5	0	0.857142857	0.142857143	0	0	0.75	0.125	0	0
139	2	same	7	1	0	0.997222222	0.380874302	0.043478261	0.21875	0	0	0.5	0	0.857142857	0.142857143	0	0	0.75	0.125	0	0
140	1	same	12	0	0	0.42392619	0.598602838	0.048338294	0.375	0.069413919	0	0	0.034188034	0.416666667	0.166666667	0.25	0.166666667	0.625	0.25	0.375	0.25
140	2	different	11	0	0	0.563402554	0.604327243	0.0296875	0.34375	0.032051282	0	0.161111111	0.016239316	0.363636364	0.090909091	0.363636364	0.181818182	0.5	0.125	0.5	0.25
141	1	different	0	0	0	NA	NA	NA	0	NA	NA	NA	NA	0	0	0	0	0	0	0	0
141	2	same	1	0	0	NA	NA	NA	0.03125	NA	NA	NA	NA	0	0	0	1	0	0	0	0.125
1	1	NA	11	1	0	0.519575017	0.447455396	0.036582341	0.34375	0.019230769	0	0.1875	0.029151404	0.272727273	0.272727273	0.272727273	0.181818182	0.375	0.375	0.375	0.25
1	2	NA	11	0	0	0.605094664	0.666207322	0.037313988	0.34375	0.021978022	0	0.111111111	0.037393162	0.272727273	0.272727273	0.363636364	0.090909091	0.375	0.375	0.5	0.125
2	1	NA	14	1	0	0.636443006	0.466635448	0.043731962	0.4375	0.038461538	0	0.227272727	0.034221334	0.5	0.214285714	0.214285714	0.071428571	0.875	0.375	0.375	0.125
2	2	NA	19	0	0	0.709763494	0.671884113	0.052310537	0.59375	0.03021978	0.180555556	0.233974359	0.028360528	0.421052632	0.210526316	0	0.368421053	1	0.5	0	0.875
3	1	NA	16	1	0	0.7244702	0.619131625	0.031256244	0.5	0	0.071428571	0.192307692	0.036363636	0.375	0.25	0.1875	0.1875	0.75	0.5	0.375	0.375
3	2	NA	13	0	0	0.769887474	0.607481332	0.057291667	0.40625	0.064102564	0.166666667	0.25	0.012820513	0.615384615	0.153846154	0.230769231	0	1	0.25	0.375	0
4	1	NA	5	1	0	0.693910783	0.422495895	0.052083333	0.15625	0.102564103	0	0	0.025641026	0	0.6	0.2	0.2	0	0.375	0.125	0.125
4	2	NA	5	2	0	0.559729064	0.82104543	0.037634409	0.15625	0	0	0.166666667	0.025641026	0.4	0	0.2	0.4	0.25	0	0.125	0.25
5	1	NA	15	0	0	0.895206014	0.480689381	0.039576049	0.46875	0.015384615	0	0.358974359	0.026806527	0.2	0.266666667	0.2	0.333333333	0.375	0.5	0.375	0.625
5	2	NA	14	0	0	0.945784508	0.447419276	0.03125	0.4375	0	0	0.423076923	0.01183432	0.214285714	0.428571429	0.285714286	0.071428571	0.375	0.75	0.5	0.125
6	1	NA	12	0	0	0.806438666	0.35494261	0.078814935	0.375	0.1	0.25	0.1625	0.029370629	0.666666667	0.166666667	0.166666667	0	1	0.25	0.25	0
6	2	NA	9	1	0	0.426311573	0.735140082	0.046428571	0.28125	0.064102564	0.071428571	0.1	0.023809524	0.555555556	0.111111111	0.222222222	0.111111111	0.625	0.125	0.25	0.125
7	1	NA	6	0	0	0.661986162	0.578107869	0.0203125	0.1875	0	0	0.325	0	0.5	0.333333333	0	0.166666667	0.375	0.25	0	0.125
7	2	NA	6	3	0	0.084656085	0.69382716	0	0.1875	0	0	0	0	0.333333333	0	0.166666667	0.5	0.25	0	0.125	0.375
8	1	NA	6	0	0	0.561307243	0.675214377	0.058928571	0.1875	0.1	0	0.2	0.019230769	0.5	0.333333333	0	0.166666667	0.375	0.25	0	0.125
8	2	NA	2	1	0	0	0.633333333	0	0.0625	0	0	0	0	0.5	0	0.5	0	0.125	0	0.125	0
9	1	NA	6	0	0	0.328959132	0.394272101	0.0296875	0.1875	0.019230769	0	0.1	0.038461538	0.166666667	0.166666667	0.166666667	0.5	0.125	0.125	0.125	0.375
9	2	NA	7	0	0	0.591638703	0.372926473	0.034375	0.21875	0.053846154	0.1	0	0.015384615	0.142857143	0.428571429	0.285714286	0.142857143	0.125	0.375	0.25	0.125
10	1	NA	13	0	0	0.541499543	0.563635761	0.038988095	0.40625	0.056776557	0	0.1	0.023809524	0.384615385	0	0.307692308	0.307692308	0.625	0	0.5	0.5
10	2	NA	9	1	0	0.487578596	0.762891662	0.029985119	0.28125	0.012820513	0.071428571	0	0.05	0.444444444	0.222222222	0.111111111	0.222222222	0.5	0.25	0.125	0.25
11	1	NA	4	0	0	0.887534209	0.253366174	0.038461538	0.125	0.025641026	0.166666667	0.166666667	0	0	0	0.75	0.25	0	0	0.375	0.125
11	2	NA	11	0	0	0.69068239	0.683115316	0.067921147	0.34375	0.104166667	0.166666667	0.1	0.024786325	0.545454545	0.181818182	0.181818182	0.090909091	0.75	0.25	0.25	0.125
12	1	NA	19	0	0	0.91398526	0.475426289	0.046174355	0.59375	0.010989011	0.211111111	0.325	0.020192308	0.368421053	0.315789474	0.105263158	0.210526316	0.875	0.75	0.25	0.5
12	2	NA	16	0	0	0.744269311	0.613581588	0.041139069	0.5	0.024786325	0.214285714	0.282828283	0	0.3125	0.125	0.125	0.4375	0.625	0.25	0.25	0.875
13	1	NA	9	0	0	0.5172213	0.490563856	0.043824405	0.28125	0.053846154	0	0.083333333	0.041208791	0.222222222	0.555555556	0.111111111	0.111111111	0.25	0.625	0.125	0.125
13	2	NA	5	2	0	0.363437329	0.147619048	0.032258065	0.15625	0.038461538	0	0	0	0.2	0.2	0.4	0.2	0.125	0.125	0.25	0.125
14	1	NA	9	1	0	0.614459102	0.546505348	0.036755952	0.28125	0.051282051	0	0.083333333	0.026373626	0.444444444	0	0.222222222	0.333333333	0.5	0	0.25	0.375
14	2	NA	10	0	0	0.286810686	0.418220046	0.02421875	0.3125	0.015384615	0	0.0625	0.015384615	0.5	0.1	0.2	0.2	0.625	0.125	0.25	0.25
15	1	NA	16	1	0	0.904187162	0.597200098	0.048003472	0.5	0.017307692	0.322222222	0.333333333	0	0.3125	0.1875	0.125	0.375	0.625	0.375	0.25	0.75
15	2	NA	9	1	0	0.804902396	0.576713965	0.038961039	0.28125	0	0	0.357142857	0.010989011	0.777777778	0.111111111	0	0.111111111	0.875	0.125	0	0.125
16	1	NA	12	1	0	0.670153778	0.634380648	0.037053571	0.375	0	0	0.30952381	0.043589744	0.25	0.25	0.25	0.25	0.375	0.375	0.375	0.375
16	2	NA	14	0	0	0.825333679	0.533272595	0.040501166	0.4375	0.012820513	0	0.269230769	0.045454545	0.285714286	0.142857143	0.214285714	0.357142857	0.5	0.25	0.375	0.625
17	1	NA	8	0	0	0.639401739	0.462418154	0.032291667	0.25	0.019230769	0.1	0.083333333	0.032051282	0.375	0	0	0.625	0.375	0	0	0.625
17	2	NA	7	0	0	0.295145701	0.68975863	0.03125	0.21875	0	0	0.166666667	0.051282051	0.428571429	0.142857143	0	0.428571429	0.375	0.125	0	0.375
18	1	NA	13	0	0	0.695013813	0.584069066	0.03738952	0.40625	0.029428904	0.161111111	0.1	0.022435897	0.153846154	0.307692308	0.153846154	0.384615385	0.25	0.5	0.25	0.625
18	2	NA	13	0	0	0.597858429	0.521656863	0.035814619	0.40625	0.025641026	0.198412698	0.095454545	0.017307692	0.307692308	0.230769231	0.230769231	0.230769231	0.5	0.375	0.375	0.375
19	1	NA	12	4	0	0.703908122	0.635772838	0.049131944	0.375	0.045299145	0	0.1	0.034615385	0.083333333	0.25	0.416666667	0.25	0.125	0.375	0.625	0.375
19	2	NA	10	5	1	0.436921283	0.74638905	0.030208333	0.3125	0	0	0	0.074358974	0.2	0.2	0.3	0.3	0.25	0.25	0.375	0.375
20	1	NA	10	0	0	0.446918384	0.655673148	0.031423611	0.3125	0.047435897	0	0.055555556	0.021367521	0.3	0.2	0.3	0.2	0.375	0.25	0.375	0.25
20	2	NA	6	0	0	0.537885984	0.367838828	0.030729167	0.1875	0.034615385	0	0	0.041025641	0.5	0.166666667	0.166666667	0.166666667	0.375	0.125	0.125	0.125
21	1	NA	20	0	0	0.572482742	0.558891051	0.029575893	0.625	0.009615385	0	0.260416667	0.023122711	0.35	0.3	0.2	0.15	0.875	0.75	0.5	0.375
21	2	NA	21	0	0	0.815022857	0.551422262	0.038468567	0.65625	0.025641026	0	0.421052632	0.004273504	0.333333333	0.380952381	0.19047619	0.095238095	0.875	1	0.5	0.25
22	1	NA	14	0	0	0.887745166	0.441802411	0.053062996	0.4375	0.018162393	0.1	0.291666667	0.052197802	0.071428571	0.142857143	0.285714286	0.5	0.125	0.25	0.5	0.875
22	2	NA	13	1	0	0.885915364	0.39513787	0.046875	0.40625	0.012820513	0.166666667	0.214285714	0.043956044	0.230769231	0.076923077	0.307692308	0.384615385	0.375	0.125	0.5	0.625
23	1	NA	11	0	0	0.984921958	0.432326134	0.04	0.34375	0.007692308	0.45	0	0	0	0	0.454545455	0.545454545	0	0	0.625	0.75
23	2	NA	9	1	0	1	0.484209592	0.0625	0.28125	0	0.5	NA	NA	0	0	0.111111111	0.888888889	0	0	0.125	1
24	1	NA	25	0	0	0.602114514	0.550855786	0.060600467	0.78125	0.033481262	0.127083333	0.16025641	0.050878609	0.28	0.24	0.24	0.24	0.875	0.75	0.75	0.75
24	2	NA	20	0	0	0.539359275	0.708037708	0.048454757	0.625	0.02958153	0.136363636	0.129370629	0.048809524	0.2	0.2	0.25	0.35	0.5	0.5	0.625	0.875
25	1	NA	15	1	0	0.641304416	0.295459281	0.03102904	0.46875	0	0.055555556	0.132575758	0.047435897	0.333333333	0.266666667	0.2	0.2	0.625	0.5	0.375	0.375
25	2	NA	13	0	0	0.496039768	0.431754421	0.03188244	0.40625	0	0.071428571	0.05	0.059798535	0.307692308	0.153846154	0.384615385	0.153846154	0.5	0.25	0.625	0.25
26	1	NA	17	0	0	0.629509395	0.484967143	0.053422619	0.53125	0.066666667	0	0.138095238	0.043589744	0.352941176	0.235294118	0.176470588	0.235294118	0.75	0.5	0.375	0.5
26	2	NA	6	0	1	0.551689052	0.238873626	0.020833333	0.1875	0	0.166666667	0.166666667	0	0.666666667	0	0	0.333333333	0.5	0	0	0.25
27	1	NA	19	0	0	0.854667234	0.49336228	0.044096442	0.59375	0.007692308	0.155555556	0.311904762	0.028935808	0.315789474	0.052631579	0.210526316	0.421052632	0.75	0.125	0.5	1
27	2	NA	21	0	0	0.816751789	0.574252373	0.043105332	0.65625	0.006410256	0.263736264	0.142857143	0.037142345	0.19047619	0.285714286	0.285714286	0.238095238	0.5	0.75	0.75	0.625
28	1	NA	11	4	0	0.387303004	0.433571908	0.033870968	0.34375	0.027083333	0	0.0625	0.046153846	0.363636364	0.363636364	0.181818182	0.090909091	0.5	0.5	0.25	0.125
28	2	NA	10	4	0	0.503162421	0.759749846	0.035714286	0.3125	0.010989011	0	0	0.057692308	0.2	0.3	0.2	0.3	0.25	0.375	0.25	0.375
29	1	NA	4	2	0	0.342241379	0.411494253	0.041666667	0.125	0	0	0	0.166666667	0.5	0	0.25	0.25	0.25	0	0.125	0.125
29	2	NA	8	0	0	0.71501427	0.646945061	0.054166667	0.25	0.076923077	0.2	0	0.025641026	0.5	0.25	0	0.25	0.5	0.25	0	0.25
30	1	NA	8	0	0	0.562028195	0.503761917	0.022916667	0.25	0.015384615	0.166666667	0.1	0	0.5	0	0	0.5	0.5	0	0	0.5
30	2	NA	5	0	0	0.538114623	0.652490421	0.018229167	0.15625	0	0	0.125	0.025641026	0.6	0	0.2	0.2	0.375	0	0.125	0.125
31	1	NA	9	0	0	0.476971837	0.533419887	0.039620536	0.28125	0.075091575	0.0625	0	0.012820513	0.444444444	0.222222222	0.111111111	0.222222222	0.5	0.25	0.125	0.25
31	2	NA	9	0	0	0.46399727	0.601139414	0.038318452	0.28125	0.051282051	0.071428571	0	0.012820513	0.444444444	0	0.222222222	0.333333333	0.5	0	0.25	0.375
32	1	NA	8	1	0	0.42978243	0.538860411	0.025520833	0.25	0.05	0	0.083333333	0	0.25	0.25	0.25	0.25	0.25	0.25	0.25	0.25
32	2	NA	9	1	0	0.665545721	0.624825961	0.055543155	0.28125	0.076923077	0.1	0.0625	0.034798535	0.444444444	0.333333333	0.111111111	0.111111111	0.5	0.375	0.125	0.125
33	1	NA	17	1	0	0.788071181	0.437942447	0.042029672	0.53125	0.016239316	0.25	0.153409091	0.0251554	0.235294118	0.176470588	0.294117647	0.294117647	0.5	0.375	0.625	0.625
33	2	NA	18	0	0	0.766760072	0.580475377	0.041095016	0.5625	0.017751479	0.178787879	0.186363636	0.027228327	0.166666667	0.333333333	0.166666667	0.333333333	0.375	0.75	0.375	0.75
34	1	NA	20	0	0	0.67079196	0.522632266	0.066734506	0.625	0.094322344	0.0625	0.166666667	0.034690799	0.3	0.35	0.25	0.1	0.75	0.875	0.625	0.25
34	2	NA	15	0	0	0.7244666	0.708372432	0.049569961	0.46875	0.040384615	0.116883117	0.153846154	0.039983094	0.333333333	0.133333333	0.333333333	0.2	0.625	0.25	0.625	0.375
35	1	NA	9	1	0	0.587519188	0.462895441	0.036755952	0.28125	0.012820513	0.1	0.238095238	0.025641026	0.222222222	0.111111111	0.222222222	0.444444444	0.25	0.125	0.25	0.5
35	2	NA	12	2	0	0.697020875	0.589514677	0.039000496	0.375	0.047619048	0	0.1875	0.01953602	0.25	0.5	0.25	0	0.375	0.75	0.375	0
36	1	NA	12	1	0	0.658983294	0.428492874	0.043526786	0.375	0.049450549	0	0.15	0.034615385	0.25	0.333333333	0.166666667	0.25	0.375	0.5	0.25	0.375
36	2	NA	13	1	0	0.792290884	0.509041593	0.039462707	0.40625	0.015384615	0.071428571	0.190909091	0.041394716	0.384615385	0.153846154	0.307692308	0.153846154	0.625	0.25	0.5	0.25
37	1	NA	21	0	0	0.784296275	0.443266546	0.032483553	0.65625	0	0	0.394736842	0	0.333333333	0.380952381	0.238095238	0.047619048	0.875	1	0.625	0.125
37	2	NA	17	0	0	0.862950411	0.643388578	0.043712798	0.53125	0.022435897	0.196428571	0.357142857	0	0.294117647	0.352941176	0.235294118	0.117647059	0.625	0.75	0.5	0.25
38	1	NA	20	2	0	0.769260117	0.584591065	0.042948891	0.625	0.013609467	0.118589744	0.307692308	0.015540016	0.15	0.3	0.2	0.35	0.375	0.75	0.5	0.875
38	2	NA	21	0	0	0.543897803	0.735993274	0.03817541	0.65625	0.039833244	0.066964286	0.045454545	0.028294782	0.19047619	0.285714286	0.238095238	0.285714286	0.5	0.75	0.625	0.75
39	1	NA	8	1	0	0.616845075	0.343912677	0.0296875	0.25	0	0.1	0.125	0.038461538	0.625	0.125	0.125	0.125	0.625	0.125	0.125	0.125
39	2	NA	15	0	0	0.669237126	0.536496718	0.038791937	0.46875	0.032051282	0	0.25	0.024975025	0.266666667	0.2	0.333333333	0.2	0.5	0.375	0.625	0.375
40	1	NA	11	0	0	0.688162505	0.437108695	0.048735119	0.34375	0.036630037	0.166666667	0.083333333	0.044871795	0.090909091	0.181818182	0.181818182	0.545454545	0.125	0.25	0.25	0.75
40	2	NA	8	0	0	0.51267716	0.57380376	0.061011905	0.25	0.034798535	0	0.125	0.076923077	0	0.25	0.125	0.625	0	0.25	0.125	0.625
41	1	NA	12	2	0	0.564942197	0.480512291	0.036259921	0.375	0.028205128	0	0.111111111	0.043956044	0.25	0.25	0.25	0.25	0.375	0.375	0.375	0.375
41	2	NA	21	1	0	0.65362661	0.754724941	0.043325685	0.65625	0.029393683	0.038461538	0.208333333	0.039285714	0.19047619	0.285714286	0.238095238	0.285714286	0.5	0.75	0.625	0.75
42	1	NA	21	0	0	0.699991517	0.537868384	0.058121459	0.65625	0.012487512	0.352941176	0	0.025	0.19047619	0.285714286	0.19047619	0.333333333	0.5	0.75	0.5	0.875
42	2	NA	13	0	0	0.585856565	0.522335932	0.046180556	0.40625	0.041025641	0.166666667	0.1875	0.018162393	0.538461538	0	0.230769231	0.230769231	0.875	0	0.375	0.375
43	1	NA	19	0	0	0.949636243	0.50131266	0.059564875	0.59375	0.009081197	0.411764706	0.333333333	0	0.157894737	0.052631579	0.368421053	0.421052632	0.375	0.125	0.875	1
43	2	NA	22	0	0	0.952380952	0.507579264	0.059895833	0.6875	0	0.458333333	0.5	0	0.363636364	0.090909091	0.181818182	0.363636364	1	0.25	0.5	1
44	1	NA	12	6	0	0.855869016	0.398541302	0.0546875	0.375	0	0.166666667	0.333333333	0.038461538	0.25	0.333333333	0.083333333	0.333333333	0.375	0.5	0.125	0.5
44	2	NA	10	5	3	0.569402402	0.723974489	0.03125	0.3125	0.025641026	0.166666667	0.166666667	0	0.5	0.2	0	0.3	0.625	0.25	0	0.375
45	1	NA	10	0	0	0.554359757	0.742098371	0.040302579	0.3125	0.044871795	0.083333333	0.071428571	0.030525031	0.4	0.3	0.3	0	0.5	0.375	0.375	0
45	2	NA	13	0	0	0.57153262	0.712915104	0.042274306	0.40625	0	0.118055556	0.175	0.043589744	0.384615385	0.076923077	0.153846154	0.384615385	0.625	0.125	0.25	0.625
46	1	NA	6	0	0	0.571811573	0.340668042	0.028645833	0.1875	0.025641026	0	0.125	0.025641026	0.333333333	0	0.333333333	0.333333333	0.25	0	0.25	0.25
46	2	NA	4	0	0	0.726190476	0.431992337	0.05952381	0.125	0.1	0	0.166666667	0.025641026	0.75	0.25	0	0	0.375	0.125	0	0
47	1	NA	7	0	0	0.500302783	0.39501483	0.025520833	0.21875	0.015384615	0	0.083333333	0.034615385	0.285714286	0.428571429	0.142857143	0.142857143	0.25	0.375	0.125	0.125
47	2	NA	8	0	0	0.623891966	0.449987439	0.0296875	0.25	0.012820513	0.1	0.166666667	0	0.5	0	0.375	0.125	0.5	0	0.375	0.125
48	1	NA	29	1	0	0.901863531	0.528745405	0.063665675	0.90625	0.038461538	0.322222222	0.342261905	0.016025641	0.24137931	0.275862069	0.275862069	0.206896552	0.875	1	1	0.75
48	2	NA	26	2	0	0.916614222	0.562518394	0.052391058	0.8125	0.023809524	0.1875	0.407894737	0.011355311	0.269230769	0.307692308	0.230769231	0.192307692	0.875	1	0.75	0.625
49	1	NA	9	0	0	0.573298816	0.591095803	0.033333333	0.28125	0.015384615	0.083333333	0.166666667	0.028205128	0.222222222	0.222222222	0.222222222	0.333333333	0.25	0.25	0.25	0.375
49	2	NA	11	0	0	0.737736883	0.633334697	0.041220238	0.34375	0.026373626	0.055555556	0.055555556	0.057997558	0.272727273	0.181818182	0.272727273	0.272727273	0.375	0.25	0.375	0.375
50	1	NA	9	0	0	0.485066295	0.555388243	0.02734375	0.28125	0.038461538	0	0.0625	0.019230769	0.444444444	0.222222222	0.222222222	0.111111111	0.5	0.25	0.25	0.125
50	2	NA	11	0	0	0.600041807	0.757581287	0.040488591	0.34375	0.01953602	0	0.1875	0.012820513	0.090909091	0.181818182	0.272727273	0.454545455	0.125	0.25	0.375	0.625
51	1	NA	14	0	0	0.497619473	0.491310137	0.039212437	0.4375	0.037393162	0.128787879	0	0.039316239	0.142857143	0.214285714	0.357142857	0.285714286	0.25	0.375	0.625	0.5
51	2	NA	14	0	0	0.550101354	0.676254045	0.052518488	0.4375	0.063095238	0.05	0.05	0.050796426	0.285714286	0.285714286	0.285714286	0.142857143	0.5	0.5	0.5	0.25
52	1	NA	12	1	0	0.963785598	0.494902249	0.051282051	0.375	0	0.5	0	0.041666667	0	0	0.5	0.5	0	0	0.75	0.75
52	2	NA	12	1	0	0.978875871	0.470820941	0.065555556	0.375	0.007692308	0.438888889	0.166666667	0	0	0	0.416666667	0.583333333	0	0	0.625	0.875
53	1	NA	11	1	0	0.679653944	0.545519387	0.038095238	0.34375	0.010989011	0.083333333	0.1125	0.052655678	0.272727273	0.272727273	0.272727273	0.181818182	0.375	0.375	0.375	0.25
53	2	NA	15	2	1	0.666791272	0.741400052	0.045636048	0.46875	0.009615385	0	0.233333333	0.028360528	0.266666667	0.066666667	0.4	0.266666667	0.5	0.125	0.75	0.5
54	1	NA	2	2	0	0.033333333	0.733333333	0	0.0625	0	0	NA	NA	0.5	0	0	0.5	0.125	0	0	0.125
54	2	NA	1	3	0	NA	NA	NA	0.03125	NA	NA	NA	NA	0	0	1	0	0	0	0.125	0
55	1	NA	6	0	0	0.82317327	0.681010764	0.073076923	0.1875	0.015384615	0.225	0.125	0.125	0	0	0.333333333	0.666666667	0	0	0.25	0.5
55	2	NA	7	0	0	0.733661167	0.530689983	0.054166667	0.21875	0.025641026	0.166666667	0.2	0.012820513	0.428571429	0	0.571428571	0	0.375	0	0.5	0
56	1	NA	6	2	0	0.76730278	0.451232931	0.033854167	0.1875	0.025641026	0.125	0.25	0	0.333333333	0.166666667	0	0.5	0.25	0.125	0	0.375
56	2	NA	9	0	0	0.621756264	0.6788013	0.022321429	0.28125	0	0.214285714	0.071428571	0.010989011	0.444444444	0.111111111	0.222222222	0.222222222	0.5	0.125	0.25	0.25
57	1	NA	32	0	0	0.940250722	0.360573588	0.133285967	1	0.5	0.333333333	0.480295567	0.00295858	0.25	0.25	0.25	0.25	1	1	1	1
57	2	NA	28	0	0	0.944497076	0.381328959	0.042666266	0.875	0.025641026	0	0.443076923	0.011217949	0.25	0.214285714	0.25	0.285714286	0.875	0.75	0.875	1
58	1	NA	20	0	0	0.527018337	0.474312872	0.043824405	0.625	0.037912088	0.125	0	0.050732601	0.35	0.25	0.15	0.25	0.875	0.625	0.375	0.625
58	2	NA	16	1	2	0.544934483	0.649933224	0.046827652	0.5	0.044871795	0.090909091	0	0.043589744	0.1875	0.25	0.25	0.3125	0.375	0.5	0.5	0.625
