# Supplementary material for: Contextual reinstatement affects semantic organization
Source: Front Psychol. 2023 Sep 26;14:1199039. doi: 10.3389/fpsyg.2023.1199039 (PMC10562594; doi:10.3389/fpsyg.2023.1199039)
Supplement: Supplementary file 2 [file Data_Sheet_2.CSV]

subject	config	cond	list	word	recall
1	2	same	1	VIRUS	NA
1	2	same	1	WIRE	NA
1	2	same	1	STATUE	NA
1	2	same	1	TANK	NA
1	2	same	1	ORCHESTRA	NA
1	2	same	1	MAYONNAISE	NA
1	2	same	1	CREW	NA
1	2	same	1	TEACHER	NA
1	2	same	1	NEWSSTAND	NA
1	2	same	1	INSECT	NA
1	2	same	1	EMPLOYEE	NA
1	2	same	1	BEE	NA
1	2	same	1	MOTHER	NA
1	2	same	1	EMPEROR	NA
1	2	same	1	COMMANDER	NA
1	2	same	1	CLASS	NA
1	2	same	1	ARM	NA
1	2	same	1	HUSBAND	NA
1	2	same	1	CONDUCTOR	NA
1	2	same	1	ARMY	NA
1	2	same	1	CHIMNEY	NA
1	2	same	1	WRITER	NA
1	2	same	1	WILDERNESS	NA
1	2	same	1	HEADBAND	NA
1	2	same	1	SALESMAN	NA
1	2	same	1	FIREPLACE	NA
1	2	same	1	MAGAZINE	NA
1	2	same	1	BACK	NA
1	2	same	1	HOSE	NA
1	2	same	1	GALAXY	NA
1	2	same	1	FLOWER	NA
1	2	same	1	DECK	NA
1	2	same	1	NA	virus
1	2	same	1	NA	wire
1	2	same	1	NA	statue
1	2	same	1	NA	mother
1	2	same	1	NA	husband
1	2	same	1	NA	army
1	2	same	1	NA	tank
1	2	same	1	NA	commander
1	2	same	1	NA	emperor
1	2	same	1	NA	conductor
1	2	same	1	NA	headband
1	2	same	1	NA	back
1	2	same	1	NA	mayonnaise
1	2	same	1	NA	flower
1	2	same	1	NA	galaxy
1	2	same	1	NA	teacher
1	2	same	1	NA	class
1	2	same	1	NA	orchestra
1	2	different	2	STONE	NA
1	2	different	2	BUTTER	NA
1	2	different	2	PATIO	NA
1	2	different	2	SERGEANT	NA
1	2	different	2	PALACE	NA
1	2	different	2	MECHANIC	NA
1	2	different	2	SHAMPOO	NA
1	2	different	2	CHOCOLATE	NA
1	2	different	2	CYLINDER	NA
1	2	different	2	ASSISTANT	NA
1	2	different	2	INSTRUCTOR	NA
1	2	different	2	COMPASS	NA
1	2	different	2	ELECTRON	NA
1	2	different	2	CREATURE	NA
1	2	different	2	DINOSAUR	NA
1	2	different	2	ROOM	NA
1	2	different	2	ATOM	NA
1	2	different	2	BREAD	NA
1	2	different	2	CANDIDATE	NA
1	2	different	2	LOAF	NA
1	2	different	2	CEREAL	NA
1	2	different	2	PAINTER	NA
1	2	different	2	ENGINEER	NA
1	2	different	2	HALL	NA
1	2	different	2	MAID	NA
1	2	different	2	SALIVA	NA
1	2	different	2	DRAWING	NA
1	2	different	2	CHEESE	NA
1	2	different	2	DANDRUFF	NA
1	2	different	2	FLOUR	NA
1	2	different	2	SKI	NA
1	2	different	2	STUMP	NA
1	2	different	2	NA	bread
1	2	different	2	NA	cheese
1	2	different	2	NA	flower
1	2	different	2	NA	shampoo
1	2	different	2	NA	stump
1	2	different	2	NA	instructor
1	2	different	2	NA	assistant
1	2	different	2	NA	mechanic
1	2	different	2	NA	engineer
1	2	different	2	NA	stone
1	2	different	2	NA	chocolate
1	2	different	2	NA	ski
1	2	different	2	NA	patio
1	2	different	2	NA	palace
1	2	different	2	NA	electron
1	2	different	2	NA	atom
1	2	different	2	NA	hall
1	2	different	2	NA	sergeant
10	4	same	1	EMPLOYEE	NA
10	4	same	1	HUSBAND	NA
10	4	same	1	MAGAZINE	NA
10	4	same	1	WILDERNESS	NA
10	4	same	1	SALESMAN	NA
10	4	same	1	HOSE	NA
10	4	same	1	INSECT	NA
10	4	same	1	BEE	NA
10	4	same	1	NEWSSTAND	NA
10	4	same	1	WIRE	NA
10	4	same	1	VIRUS	NA
10	4	same	1	ARM	NA
10	4	same	1	ARMY	NA
10	4	same	1	FIREPLACE	NA
10	4	same	1	CREW	NA
10	4	same	1	STATUE	NA
10	4	same	1	EMPEROR	NA
10	4	same	1	CLASS	NA
10	4	same	1	MAYONNAISE	NA
10	4	same	1	DECK	NA
10	4	same	1	FLOWER	NA
10	4	same	1	ORCHESTRA	NA
10	4	same	1	TANK	NA
10	4	same	1	MOTHER	NA
10	4	same	1	GALAXY	NA
10	4	same	1	BACK	NA
10	4	same	1	WRITER	NA
10	4	same	1	CHIMNEY	NA
10	4	same	1	COMMANDER	NA
10	4	same	1	CONDUCTOR	NA
10	4	same	1	HEADBAND	NA
10	4	same	1	TEACHER	NA
10	4	same	1	NA	orchestra
10	4	same	1	NA	teacher
10	4	same	1	NA	virus
10	4	same	1	NA	employee
10	4	same	1	NA	bee
10	4	same	1	NA	insect
10	4	same	1	NA	conductor
10	4	same	1	NA	writer
10	4	same	1	NA	magazine
10	4	same	1	NA	statue
10	4	same	1	NA	flower
10	4	same	1	NA	fireplace
10	4	same	1	NA	wilderness
10	4	same	1	NA	crew
10	4	same	1	NA	tank
10	4	same	1	NA	headband
10	4	same	1	NA	class
10	4	different	2	MAID	NA
10	4	different	2	SKI	NA
10	4	different	2	CANDIDATE	NA
10	4	different	2	CHOCOLATE	NA
10	4	different	2	BREAD	NA
10	4	different	2	ASSISTANT	NA
10	4	different	2	PALACE	NA
10	4	different	2	INSTRUCTOR	NA
10	4	different	2	PAINTER	NA
10	4	different	2	COMPASS	NA
10	4	different	2	CEREAL	NA
10	4	different	2	FLOUR	NA
10	4	different	2	CREATURE	NA
10	4	different	2	STUMP	NA
10	4	different	2	ENGINEER	NA
10	4	different	2	BUTTER	NA
10	4	different	2	ROOM	NA
10	4	different	2	DANDRUFF	NA
10	4	different	2	MECHANIC	NA
10	4	different	2	DRAWING	NA
10	4	different	2	ATOM	NA
10	4	different	2	HALL	NA
10	4	different	2	ELECTRON	NA
10	4	different	2	CHEESE	NA
10	4	different	2	STONE	NA
10	4	different	2	LOAF	NA
10	4	different	2	SALIVA	NA
10	4	different	2	DINOSAUR	NA
10	4	different	2	SERGEANT	NA
10	4	different	2	SHAMPOO	NA
10	4	different	2	CYLINDER	NA
10	4	different	2	PATIO	NA
10	4	different	2	NA	patio
10	4	different	2	NA	drawing
10	4	different	2	NA	compass
10	4	different	2	NA	creature
10	4	different	2	NA	cheese
10	4	different	2	NA	dinosaur
10	4	different	2	NA	sergeant
10	4	different	2	NA	painter
10	4	different	2	NA	engineer
10	4	different	2	NA	flour
10	4	different	2	NA	electron
10	4	different	2	NA	cylinder
10	4	different	2	NA	butter
100	2	same	1	VIRUS	NA
100	2	same	1	WIRE	NA
100	2	same	1	STATUE	NA
100	2	same	1	TANK	NA
100	2	same	1	ORCHESTRA	NA
100	2	same	1	MAYONNAISE	NA
100	2	same	1	CREW	NA
100	2	same	1	TEACHER	NA
100	2	same	1	NEWSSTAND	NA
100	2	same	1	INSECT	NA
100	2	same	1	EMPLOYEE	NA
100	2	same	1	BEE	NA
100	2	same	1	MOTHER	NA
100	2	same	1	EMPEROR	NA
100	2	same	1	COMMANDER	NA
100	2	same	1	CLASS	NA
100	2	same	1	ARM	NA
100	2	same	1	HUSBAND	NA
100	2	same	1	CONDUCTOR	NA
100	2	same	1	ARMY	NA
100	2	same	1	CHIMNEY	NA
100	2	same	1	WRITER	NA
100	2	same	1	WILDERNESS	NA
100	2	same	1	HEADBAND	NA
100	2	same	1	SALESMAN	NA
100	2	same	1	FIREPLACE	NA
100	2	same	1	MAGAZINE	NA
100	2	same	1	BACK	NA
100	2	same	1	HOSE	NA
100	2	same	1	GALAXY	NA
100	2	same	1	FLOWER	NA
100	2	same	1	DECK	NA
100	2	same	1	NA	fireplace
100	2	same	1	NA	magazine
100	2	same	1	NA	back
100	2	same	1	NA	hose
100	2	same	1	NA	magazine
100	2	same	1	NA	orchestra
100	2	same	1	NA	conductor
100	2	same	1	NA	mother
100	2	same	1	NA	commander
100	2	same	1	NA	army
100	2	same	1	NA	galaxy
100	2	same	1	NA	emperor
100	2	same	1	NA	virus
100	2	same	1	NA	statue
100	2	same	1	NA	writer
100	2	same	1	NA	producer
100	2	same	1	NA	army
100	2	same	1	NA	status
100	2	different	2	STONE	NA
100	2	different	2	BUTTER	NA
100	2	different	2	PATIO	NA
100	2	different	2	SERGEANT	NA
100	2	different	2	PALACE	NA
100	2	different	2	MECHANIC	NA
100	2	different	2	SHAMPOO	NA
100	2	different	2	CHOCOLATE	NA
100	2	different	2	CYLINDER	NA
100	2	different	2	ASSISTANT	NA
100	2	different	2	INSTRUCTOR	NA
100	2	different	2	COMPASS	NA
100	2	different	2	ELECTRON	NA
100	2	different	2	CREATURE	NA
100	2	different	2	DINOSAUR	NA
100	2	different	2	ROOM	NA
100	2	different	2	ATOM	NA
100	2	different	2	BREAD	NA
100	2	different	2	CANDIDATE	NA
100	2	different	2	LOAF	NA
100	2	different	2	CEREAL	NA
100	2	different	2	PAINTER	NA
100	2	different	2	ENGINEER	NA
100	2	different	2	HALL	NA
100	2	different	2	MAID	NA
100	2	different	2	SALIVA	NA
100	2	different	2	DRAWING	NA
100	2	different	2	CHEESE	NA
100	2	different	2	DANDRUFF	NA
100	2	different	2	FLOUR	NA
100	2	different	2	SKI	NA
100	2	different	2	STUMP	NA
100	2	different	2	NA	sergeant
100	2	different	2	NA	painter
100	2	different	2	NA	maid
100	2	different	2	NA	chocolate
100	2	different	2	NA	butter
100	2	different	2	NA	stone
100	2	different	2	NA	drawing
100	2	different	2	NA	stump
100	2	different	2	NA	chocolate
100	2	different	2	NA	palace
100	2	different	2	NA	commander
100	2	different	2	NA	cheese
100	2	different	2	NA	glacier
100	2	different	2	NA	maid
101	3	same	1	STATUE	NA
101	3	same	1	CLASS	NA
101	3	same	1	WILDERNESS	NA
101	3	same	1	TANK	NA
101	3	same	1	VIRUS	NA
101	3	same	1	HUSBAND	NA
101	3	same	1	CREW	NA
101	3	same	1	ORCHESTRA	NA
101	3	same	1	INSECT	NA
101	3	same	1	MAYONNAISE	NA
101	3	same	1	HEADBAND	NA
101	3	same	1	WRITER	NA
101	3	same	1	NEWSSTAND	NA
101	3	same	1	ARM	NA
101	3	same	1	ARMY	NA
101	3	same	1	TEACHER	NA
101	3	same	1	COMMANDER	NA
101	3	same	1	MAGAZINE	NA
101	3	same	1	FIREPLACE	NA
101	3	same	1	EMPEROR	NA
101	3	same	1	SALESMAN	NA
101	3	same	1	MOTHER	NA
101	3	same	1	WIRE	NA
101	3	same	1	BEE	NA
101	3	same	1	GALAXY	NA
101	3	same	1	HOSE	NA
101	3	same	1	EMPLOYEE	NA
101	3	same	1	FLOWER	NA
101	3	same	1	CHIMNEY	NA
101	3	same	1	CONDUCTOR	NA
101	3	same	1	DECK	NA
101	3	same	1	BACK	NA
101	3	same	1	NA	arm
101	3	same	1	NA	back
101	3	same	1	NA	teacher
101	3	same	1	NA	writer
101	3	same	1	NA	employee
101	3	same	1	NA	headband
101	3	same	1	NA	wilderness
101	3	same	1	NA	commander
101	3	same	1	NA	galaxy
101	3	same	1	NA	emporer
101	3	same	1	NA	tank
101	3	same	1	NA	army
101	3	same	1	NA	bee
101	3	same	1	NA	flower
101	3	same	1	NA	chimney
101	3	different	2	STUMP	NA
101	3	different	2	SHAMPOO	NA
101	3	different	2	ROOM	NA
101	3	different	2	SERGEANT	NA
101	3	different	2	CREATURE	NA
101	3	different	2	MECHANIC	NA
101	3	different	2	DINOSAUR	NA
101	3	different	2	ENGINEER	NA
101	3	different	2	BREAD	NA
101	3	different	2	CANDIDATE	NA
101	3	different	2	PATIO	NA
101	3	different	2	INSTRUCTOR	NA
101	3	different	2	ATOM	NA
101	3	different	2	COMPASS	NA
101	3	different	2	BUTTER	NA
101	3	different	2	DRAWING	NA
101	3	different	2	DANDRUFF	NA
101	3	different	2	CHEESE	NA
101	3	different	2	SALIVA	NA
101	3	different	2	FLOUR	NA
101	3	different	2	CYLINDER	NA
101	3	different	2	ASSISTANT	NA
101	3	different	2	ELECTRON	NA
101	3	different	2	STONE	NA
101	3	different	2	SKI	NA
101	3	different	2	MAID	NA
101	3	different	2	PALACE	NA
101	3	different	2	LOAF	NA
101	3	different	2	HALL	NA
101	3	different	2	PAINTER	NA
101	3	different	2	CHOCOLATE	NA
101	3	different	2	CEREAL	NA
101	3	different	2	NA	chocolate
101	3	different	2	NA	maid
101	3	different	2	NA	cheese
101	3	different	2	NA	sergeant
101	3	different	2	NA	room
101	3	different	2	NA	bread
101	3	different	2	NA	loaf
101	3	different	2	NA	shampoo
101	3	different	2	NA	dandruff
101	3	different	2	NA	palace
101	3	different	2	NA	atom
101	3	different	2	NA	electron
101	3	different	2	NA	painter
101	3	different	2	NA	drawing
102	4	different	1	MAID	NA
102	4	different	1	SKI	NA
102	4	different	1	CANDIDATE	NA
102	4	different	1	CHOCOLATE	NA
102	4	different	1	BREAD	NA
102	4	different	1	ASSISTANT	NA
102	4	different	1	PALACE	NA
102	4	different	1	INSTRUCTOR	NA
102	4	different	1	PAINTER	NA
102	4	different	1	COMPASS	NA
102	4	different	1	CEREAL	NA
102	4	different	1	FLOUR	NA
102	4	different	1	CREATURE	NA
102	4	different	1	STUMP	NA
102	4	different	1	ENGINEER	NA
102	4	different	1	BUTTER	NA
102	4	different	1	ROOM	NA
102	4	different	1	DANDRUFF	NA
102	4	different	1	MECHANIC	NA
102	4	different	1	DRAWING	NA
102	4	different	1	ATOM	NA
102	4	different	1	HALL	NA
102	4	different	1	ELECTRON	NA
102	4	different	1	CHEESE	NA
102	4	different	1	STONE	NA
102	4	different	1	LOAF	NA
102	4	different	1	SALIVA	NA
102	4	different	1	DINOSAUR	NA
102	4	different	1	SERGEANT	NA
102	4	different	1	SHAMPOO	NA
102	4	different	1	CYLINDER	NA
102	4	different	1	PATIO	NA
102	4	different	1	NA	seargent
102	4	different	1	NA	shampoo
102	4	different	1	NA	cylinder
102	4	different	1	NA	patio
102	4	different	1	NA	chocolat
102	4	different	1	NA	bread
102	4	different	1	NA	flour
102	4	different	1	NA	cereal
102	4	different	1	NA	corridor
102	4	different	1	NA	palace
102	4	different	1	NA	artist
102	4	different	1	NA	painter
102	4	different	1	NA	musician
102	4	different	1	NA	saliva
102	4	same	2	EMPLOYEE	NA
102	4	same	2	HUSBAND	NA
102	4	same	2	MAGAZINE	NA
102	4	same	2	WILDERNESS	NA
102	4	same	2	SALESMAN	NA
102	4	same	2	HOSE	NA
102	4	same	2	INSECT	NA
102	4	same	2	BEE	NA
102	4	same	2	NEWSSTAND	NA
102	4	same	2	WIRE	NA
102	4	same	2	VIRUS	NA
102	4	same	2	ARM	NA
102	4	same	2	ARMY	NA
102	4	same	2	FIREPLACE	NA
102	4	same	2	CREW	NA
102	4	same	2	STATUE	NA
102	4	same	2	EMPEROR	NA
102	4	same	2	CLASS	NA
102	4	same	2	MAYONNAISE	NA
102	4	same	2	DECK	NA
102	4	same	2	FLOWER	NA
102	4	same	2	ORCHESTRA	NA
102	4	same	2	TANK	NA
102	4	same	2	MOTHER	NA
102	4	same	2	GALAXY	NA
102	4	same	2	BACK	NA
102	4	same	2	WRITER	NA
102	4	same	2	CHIMNEY	NA
102	4	same	2	COMMANDER	NA
102	4	same	2	CONDUCTOR	NA
102	4	same	2	HEADBAND	NA
102	4	same	2	TEACHER	NA
102	4	same	2	NA	salesperson
102	4	same	2	NA	maid
102	4	same	2	NA	newstand
102	4	same	2	NA	virus
102	4	same	2	NA	wire
102	4	same	2	NA	arm
102	4	same	2	NA	army
102	4	same	2	NA	crew
102	4	same	2	NA	fireplace
102	4	same	2	NA	chimney
102	4	same	2	NA	orchestra
102	4	same	2	NA	conductor
103	4	same	1	EMPLOYEE	NA
103	4	same	1	HUSBAND	NA
103	4	same	1	MAGAZINE	NA
103	4	same	1	WILDERNESS	NA
103	4	same	1	SALESMAN	NA
103	4	same	1	HOSE	NA
103	4	same	1	INSECT	NA
103	4	same	1	BEE	NA
103	4	same	1	NEWSSTAND	NA
103	4	same	1	WIRE	NA
103	4	same	1	VIRUS	NA
103	4	same	1	ARM	NA
103	4	same	1	ARMY	NA
103	4	same	1	FIREPLACE	NA
103	4	same	1	CREW	NA
103	4	same	1	STATUE	NA
103	4	same	1	EMPEROR	NA
103	4	same	1	CLASS	NA
103	4	same	1	MAYONNAISE	NA
103	4	same	1	DECK	NA
103	4	same	1	FLOWER	NA
103	4	same	1	ORCHESTRA	NA
103	4	same	1	TANK	NA
103	4	same	1	MOTHER	NA
103	4	same	1	GALAXY	NA
103	4	same	1	BACK	NA
103	4	same	1	WRITER	NA
103	4	same	1	CHIMNEY	NA
103	4	same	1	COMMANDER	NA
103	4	same	1	CONDUCTOR	NA
103	4	same	1	HEADBAND	NA
103	4	same	1	TEACHER	NA
103	4	same	1	NA	band
103	4	same	1	NA	headband
103	4	same	1	NA	tank
103	4	same	1	NA	virus
103	4	same	1	NA	teacher
103	4	same	1	NA	orchestra
103	4	same	1	NA	arm
103	4	same	1	NA	fireplace
103	4	different	2	MAID	NA
103	4	different	2	SKI	NA
103	4	different	2	CANDIDATE	NA
103	4	different	2	CHOCOLATE	NA
103	4	different	2	BREAD	NA
103	4	different	2	ASSISTANT	NA
103	4	different	2	PALACE	NA
103	4	different	2	INSTRUCTOR	NA
103	4	different	2	PAINTER	NA
103	4	different	2	COMPASS	NA
103	4	different	2	CEREAL	NA
103	4	different	2	FLOUR	NA
103	4	different	2	CREATURE	NA
103	4	different	2	STUMP	NA
103	4	different	2	ENGINEER	NA
103	4	different	2	BUTTER	NA
103	4	different	2	ROOM	NA
103	4	different	2	DANDRUFF	NA
103	4	different	2	MECHANIC	NA
103	4	different	2	DRAWING	NA
103	4	different	2	ATOM	NA
103	4	different	2	HALL	NA
103	4	different	2	ELECTRON	NA
103	4	different	2	CHEESE	NA
103	4	different	2	STONE	NA
103	4	different	2	LOAF	NA
103	4	different	2	SALIVA	NA
103	4	different	2	DINOSAUR	NA
103	4	different	2	SERGEANT	NA
103	4	different	2	SHAMPOO	NA
103	4	different	2	CYLINDER	NA
103	4	different	2	PATIO	NA
103	4	different	2	NA	patio
103	4	different	2	NA	dandruff
103	4	different	2	NA	shampoo
103	4	different	2	NA	rock
103	4	different	2	NA	chocolate
103	4	different	2	NA	butter
103	4	different	2	NA	flour
103	4	different	2	NA	butter
103	4	different	2	NA	loaf
103	4	different	2	NA	instructor
103	4	different	2	NA	palace
103	4	different	2	NA	sargent
103	4	different	2	NA	apprendice
103	4	different	2	NA	room
103	4	different	2	NA	maid
104	1	different	1	STONE	NA
104	1	different	1	ASSISTANT	NA
104	1	different	1	ROOM	NA
104	1	different	1	ATOM	NA
104	1	different	1	PATIO	NA
104	1	different	1	DANDRUFF	NA
104	1	different	1	BREAD	NA
104	1	different	1	CHOCOLATE	NA
104	1	different	1	FLOUR	NA
104	1	different	1	MAID	NA
104	1	different	1	CREATURE	NA
104	1	different	1	HALL	NA
104	1	different	1	BUTTER	NA
104	1	different	1	CYLINDER	NA
104	1	different	1	CANDIDATE	NA
104	1	different	1	COMPASS	NA
104	1	different	1	SALIVA	NA
104	1	different	1	MECHANIC	NA
104	1	different	1	DRAWING	NA
104	1	different	1	SHAMPOO	NA
104	1	different	1	INSTRUCTOR	NA
104	1	different	1	SERGEANT	NA
104	1	different	1	PAINTER	NA
104	1	different	1	ELECTRON	NA
104	1	different	1	CEREAL	NA
104	1	different	1	SKI	NA
104	1	different	1	PALACE	NA
104	1	different	1	STUMP	NA
104	1	different	1	DINOSAUR	NA
104	1	different	1	ENGINEER	NA
104	1	different	1	LOAF	NA
104	1	different	1	CHEESE	NA
104	1	different	1	NA	cheese
104	1	different	1	NA	atom
104	1	different	1	NA	electron
104	1	different	1	NA	stone
104	1	different	1	NA	instructor
104	1	different	1	NA	room
104	1	different	1	NA	hall
104	1	different	1	NA	candadidate
104	1	different	1	NA	instructor
104	1	different	1	NA	ski
104	1	different	1	NA	loaf
104	1	different	1	NA	mechanic
104	1	different	1	NA	maid
104	1	same	2	BEE	NA
104	1	same	2	HOSE	NA
104	1	same	2	EMPEROR	NA
104	1	same	2	CREW	NA
104	1	same	2	MAGAZINE	NA
104	1	same	2	HUSBAND	NA
104	1	same	2	INSECT	NA
104	1	same	2	FIREPLACE	NA
104	1	same	2	SALESMAN	NA
104	1	same	2	CLASS	NA
104	1	same	2	CONDUCTOR	NA
104	1	same	2	WILDERNESS	NA
104	1	same	2	WIRE	NA
104	1	same	2	WRITER	NA
104	1	same	2	MOTHER	NA
104	1	same	2	NEWSSTAND	NA
104	1	same	2	VIRUS	NA
104	1	same	2	CHIMNEY	NA
104	1	same	2	BACK	NA
104	1	same	2	MAYONNAISE	NA
104	1	same	2	FLOWER	NA
104	1	same	2	DECK	NA
104	1	same	2	EMPLOYEE	NA
104	1	same	2	COMMANDER	NA
104	1	same	2	STATUE	NA
104	1	same	2	ARMY	NA
104	1	same	2	ARM	NA
104	1	same	2	HEADBAND	NA
104	1	same	2	TEACHER	NA
104	1	same	2	GALAXY	NA
104	1	same	2	ORCHESTRA	NA
104	1	same	2	TANK	NA
104	1	same	2	NA	tank
104	1	same	2	NA	army
104	1	same	2	NA	arm
104	1	same	2	NA	class
104	1	same	2	NA	bee
104	1	same	2	NA	mothe
104	1	same	2	NA	mother
104	1	same	2	NA	back
104	1	same	2	NA	insect
104	1	same	2	NA	wire
104	1	same	2	NA	deck
105	4	same	1	EMPLOYEE	NA
105	4	same	1	HUSBAND	NA
105	4	same	1	MAGAZINE	NA
105	4	same	1	WILDERNESS	NA
105	4	same	1	SALESMAN	NA
105	4	same	1	HOSE	NA
105	4	same	1	INSECT	NA
105	4	same	1	BEE	NA
105	4	same	1	NEWSSTAND	NA
105	4	same	1	WIRE	NA
105	4	same	1	VIRUS	NA
105	4	same	1	ARM	NA
105	4	same	1	ARMY	NA
105	4	same	1	FIREPLACE	NA
105	4	same	1	CREW	NA
105	4	same	1	STATUE	NA
105	4	same	1	EMPEROR	NA
105	4	same	1	CLASS	NA
105	4	same	1	MAYONNAISE	NA
105	4	same	1	DECK	NA
105	4	same	1	FLOWER	NA
105	4	same	1	ORCHESTRA	NA
105	4	same	1	TANK	NA
105	4	same	1	MOTHER	NA
105	4	same	1	GALAXY	NA
105	4	same	1	BACK	NA
105	4	same	1	WRITER	NA
105	4	same	1	CHIMNEY	NA
105	4	same	1	COMMANDER	NA
105	4	same	1	CONDUCTOR	NA
105	4	same	1	HEADBAND	NA
105	4	same	1	TEACHER	NA
105	4	same	1	NA	teacher
105	4	same	1	NA	conductor
105	4	same	1	NA	commander
105	4	same	1	NA	employee
105	4	same	1	NA	husband
105	4	same	1	NA	salesman
105	4	same	1	NA	bee
105	4	same	1	NA	insect
105	4	same	1	NA	wire
105	4	same	1	NA	bank
105	4	same	1	NA	army
105	4	same	1	NA	arm
105	4	same	1	NA	mayonnaise
105	4	same	1	NA	writter
105	4	different	2	MAID	NA
105	4	different	2	SKI	NA
105	4	different	2	CANDIDATE	NA
105	4	different	2	CHOCOLATE	NA
105	4	different	2	BREAD	NA
105	4	different	2	ASSISTANT	NA
105	4	different	2	PALACE	NA
105	4	different	2	INSTRUCTOR	NA
105	4	different	2	PAINTER	NA
105	4	different	2	COMPASS	NA
105	4	different	2	CEREAL	NA
105	4	different	2	FLOUR	NA
105	4	different	2	CREATURE	NA
105	4	different	2	STUMP	NA
105	4	different	2	ENGINEER	NA
105	4	different	2	BUTTER	NA
105	4	different	2	ROOM	NA
105	4	different	2	DANDRUFF	NA
105	4	different	2	MECHANIC	NA
105	4	different	2	DRAWING	NA
105	4	different	2	ATOM	NA
105	4	different	2	HALL	NA
105	4	different	2	ELECTRON	NA
105	4	different	2	CHEESE	NA
105	4	different	2	STONE	NA
105	4	different	2	LOAF	NA
105	4	different	2	SALIVA	NA
105	4	different	2	DINOSAUR	NA
105	4	different	2	SERGEANT	NA
105	4	different	2	SHAMPOO	NA
105	4	different	2	CYLINDER	NA
105	4	different	2	PATIO	NA
105	4	different	2	NA	palace
105	4	different	2	NA	patio
105	4	different	2	NA	electron
105	4	different	2	NA	atom
105	4	different	2	NA	room
105	4	different	2	NA	painter
105	4	different	2	NA	compass
105	4	different	2	NA	drawing
105	4	different	2	NA	stone
105	4	different	2	NA	dinosaur
105	4	different	2	NA	shampoo
105	4	different	2	NA	engineer
105	4	different	2	NA	instructor
105	4	different	2	NA	mechanic
106	1	different	1	STONE	NA
106	1	different	1	ASSISTANT	NA
106	1	different	1	ROOM	NA
106	1	different	1	ATOM	NA
106	1	different	1	PATIO	NA
106	1	different	1	DANDRUFF	NA
106	1	different	1	BREAD	NA
106	1	different	1	CHOCOLATE	NA
106	1	different	1	FLOUR	NA
106	1	different	1	MAID	NA
106	1	different	1	CREATURE	NA
106	1	different	1	HALL	NA
106	1	different	1	BUTTER	NA
106	1	different	1	CYLINDER	NA
106	1	different	1	CANDIDATE	NA
106	1	different	1	COMPASS	NA
106	1	different	1	SALIVA	NA
106	1	different	1	MECHANIC	NA
106	1	different	1	DRAWING	NA
106	1	different	1	SHAMPOO	NA
106	1	different	1	INSTRUCTOR	NA
106	1	different	1	SERGEANT	NA
106	1	different	1	PAINTER	NA
106	1	different	1	ELECTRON	NA
106	1	different	1	CEREAL	NA
106	1	different	1	SKI	NA
106	1	different	1	PALACE	NA
106	1	different	1	STUMP	NA
106	1	different	1	DINOSAUR	NA
106	1	different	1	ENGINEER	NA
106	1	different	1	LOAF	NA
106	1	different	1	CHEESE	NA
106	1	different	1	NA	cheese
106	1	different	1	NA	loaf
106	1	different	1	NA	engineer
106	1	different	1	NA	dinosaur
106	1	different	1	NA	stump
106	1	different	1	NA	cereal
106	1	different	1	NA	ski
106	1	different	1	NA	palace
106	1	different	1	NA	painter
106	1	different	1	NA	drawing
106	1	different	1	NA	room
106	1	different	1	NA	atom
106	1	different	1	NA	patio
106	1	different	1	NA	maid
106	1	different	1	NA	hall
106	1	different	1	NA	butter
106	1	different	1	NA	compass
106	1	different	1	NA	creature
106	1	different	1	NA	assistant
106	1	different	1	NA	stone
106	1	different	1	NA	saliva
106	1	different	1	NA	chocolate
106	1	same	2	BEE	NA
106	1	same	2	HOSE	NA
106	1	same	2	EMPEROR	NA
106	1	same	2	CREW	NA
106	1	same	2	MAGAZINE	NA
106	1	same	2	HUSBAND	NA
106	1	same	2	INSECT	NA
106	1	same	2	FIREPLACE	NA
106	1	same	2	SALESMAN	NA
106	1	same	2	CLASS	NA
106	1	same	2	CONDUCTOR	NA
106	1	same	2	WILDERNESS	NA
106	1	same	2	WIRE	NA
106	1	same	2	WRITER	NA
106	1	same	2	MOTHER	NA
106	1	same	2	NEWSSTAND	NA
106	1	same	2	VIRUS	NA
106	1	same	2	CHIMNEY	NA
106	1	same	2	BACK	NA
106	1	same	2	MAYONNAISE	NA
106	1	same	2	FLOWER	NA
106	1	same	2	DECK	NA
106	1	same	2	EMPLOYEE	NA
106	1	same	2	COMMANDER	NA
106	1	same	2	STATUE	NA
106	1	same	2	ARMY	NA
106	1	same	2	ARM	NA
106	1	same	2	HEADBAND	NA
106	1	same	2	TEACHER	NA
106	1	same	2	GALAXY	NA
106	1	same	2	ORCHESTRA	NA
106	1	same	2	TANK	NA
106	1	same	2	NA	tank
106	1	same	2	NA	orchestra
106	1	same	2	NA	galaxy
106	1	same	2	NA	teacher
106	1	same	2	NA	army
106	1	same	2	NA	arm
106	1	same	2	NA	statue
106	1	same	2	NA	commander
106	1	same	2	NA	deck
106	1	same	2	NA	back
106	1	same	2	NA	bee
106	1	same	2	NA	emperor
106	1	same	2	NA	crew
106	1	same	2	NA	insect
106	1	same	2	NA	chimney
106	1	same	2	NA	virus
106	1	same	2	NA	mother
106	1	same	2	NA	wire
106	1	same	2	NA	class
106	1	same	2	NA	salesman
106	1	same	2	NA	crew
106	1	same	2	NA	magazine
107	4	same	1	EMPLOYEE	NA
107	4	same	1	HUSBAND	NA
107	4	same	1	MAGAZINE	NA
107	4	same	1	WILDERNESS	NA
107	4	same	1	SALESMAN	NA
107	4	same	1	HOSE	NA
107	4	same	1	INSECT	NA
107	4	same	1	BEE	NA
107	4	same	1	NEWSSTAND	NA
107	4	same	1	WIRE	NA
107	4	same	1	VIRUS	NA
107	4	same	1	ARM	NA
107	4	same	1	ARMY	NA
107	4	same	1	FIREPLACE	NA
107	4	same	1	CREW	NA
107	4	same	1	STATUE	NA
107	4	same	1	EMPEROR	NA
107	4	same	1	CLASS	NA
107	4	same	1	MAYONNAISE	NA
107	4	same	1	DECK	NA
107	4	same	1	FLOWER	NA
107	4	same	1	ORCHESTRA	NA
107	4	same	1	TANK	NA
107	4	same	1	MOTHER	NA
107	4	same	1	GALAXY	NA
107	4	same	1	BACK	NA
107	4	same	1	WRITER	NA
107	4	same	1	CHIMNEY	NA
107	4	same	1	COMMANDER	NA
107	4	same	1	CONDUCTOR	NA
107	4	same	1	HEADBAND	NA
107	4	same	1	TEACHER	NA
107	4	same	1	NA	glacier
107	4	same	1	NA	bee
107	4	same	1	NA	insect
107	4	same	1	NA	emperor
107	4	same	1	NA	package
107	4	same	1	NA	glorius
107	4	same	1	NA	virus
107	4	same	1	NA	emperor
107	4	same	1	NA	commander
107	4	same	1	NA	king
107	4	same	1	NA	taken
107	4	same	1	NA	manage
107	4	same	1	NA	spent
107	4	different	2	MAID	NA
107	4	different	2	SKI	NA
107	4	different	2	CANDIDATE	NA
107	4	different	2	CHOCOLATE	NA
107	4	different	2	BREAD	NA
107	4	different	2	ASSISTANT	NA
107	4	different	2	PALACE	NA
107	4	different	2	INSTRUCTOR	NA
107	4	different	2	PAINTER	NA
107	4	different	2	COMPASS	NA
107	4	different	2	CEREAL	NA
107	4	different	2	FLOUR	NA
107	4	different	2	CREATURE	NA
107	4	different	2	STUMP	NA
107	4	different	2	ENGINEER	NA
107	4	different	2	BUTTER	NA
107	4	different	2	ROOM	NA
107	4	different	2	DANDRUFF	NA
107	4	different	2	MECHANIC	NA
107	4	different	2	DRAWING	NA
107	4	different	2	ATOM	NA
107	4	different	2	HALL	NA
107	4	different	2	ELECTRON	NA
107	4	different	2	CHEESE	NA
107	4	different	2	STONE	NA
107	4	different	2	LOAF	NA
107	4	different	2	SALIVA	NA
107	4	different	2	DINOSAUR	NA
107	4	different	2	SERGEANT	NA
107	4	different	2	SHAMPOO	NA
107	4	different	2	CYLINDER	NA
107	4	different	2	PATIO	NA
107	4	different	2	NA	maid
107	4	different	2	NA	ski
107	4	different	2	NA	candidate
107	4	different	2	NA	chocolate
107	4	different	2	NA	bread
107	4	different	2	NA	assistant
107	4	different	2	NA	painter
107	4	different	2	NA	scale
107	4	different	2	NA	art
107	4	different	2	NA	bread
107	4	different	2	NA	cook
108	1	different	1	STONE	NA
108	1	different	1	ASSISTANT	NA
108	1	different	1	ROOM	NA
108	1	different	1	ATOM	NA
108	1	different	1	PATIO	NA
108	1	different	1	DANDRUFF	NA
108	1	different	1	BREAD	NA
108	1	different	1	CHOCOLATE	NA
108	1	different	1	FLOUR	NA
108	1	different	1	MAID	NA
108	1	different	1	CREATURE	NA
108	1	different	1	HALL	NA
108	1	different	1	BUTTER	NA
108	1	different	1	CYLINDER	NA
108	1	different	1	CANDIDATE	NA
108	1	different	1	COMPASS	NA
108	1	different	1	SALIVA	NA
108	1	different	1	MECHANIC	NA
108	1	different	1	DRAWING	NA
108	1	different	1	SHAMPOO	NA
108	1	different	1	INSTRUCTOR	NA
108	1	different	1	SERGEANT	NA
108	1	different	1	PAINTER	NA
108	1	different	1	ELECTRON	NA
108	1	different	1	CEREAL	NA
108	1	different	1	SKI	NA
108	1	different	1	PALACE	NA
108	1	different	1	STUMP	NA
108	1	different	1	DINOSAUR	NA
108	1	different	1	ENGINEER	NA
108	1	different	1	LOAF	NA
108	1	different	1	CHEESE	NA
108	1	different	1	NA	chocolate
108	1	different	1	NA	loaf
108	1	different	1	NA	cheese
108	1	different	1	NA	stone
108	1	different	1	NA	electron
108	1	different	1	NA	hall
108	1	different	1	NA	saliva
108	1	different	1	NA	patio
108	1	different	1	NA	dinosaur
108	1	different	1	NA	ski
108	1	different	1	NA	room
108	1	different	1	NA	cylinder
108	1	different	1	NA	maid
108	1	different	1	NA	stump
108	1	different	1	NA	shampoo
108	1	different	1	NA	engineer
108	1	same	2	BEE	NA
108	1	same	2	HOSE	NA
108	1	same	2	EMPEROR	NA
108	1	same	2	CREW	NA
108	1	same	2	MAGAZINE	NA
108	1	same	2	HUSBAND	NA
108	1	same	2	INSECT	NA
108	1	same	2	FIREPLACE	NA
108	1	same	2	SALESMAN	NA
108	1	same	2	CLASS	NA
108	1	same	2	CONDUCTOR	NA
108	1	same	2	WILDERNESS	NA
108	1	same	2	WIRE	NA
108	1	same	2	WRITER	NA
108	1	same	2	MOTHER	NA
108	1	same	2	NEWSSTAND	NA
108	1	same	2	VIRUS	NA
108	1	same	2	CHIMNEY	NA
108	1	same	2	BACK	NA
108	1	same	2	MAYONNAISE	NA
108	1	same	2	FLOWER	NA
108	1	same	2	DECK	NA
108	1	same	2	EMPLOYEE	NA
108	1	same	2	COMMANDER	NA
108	1	same	2	STATUE	NA
108	1	same	2	ARMY	NA
108	1	same	2	ARM	NA
108	1	same	2	HEADBAND	NA
108	1	same	2	TEACHER	NA
108	1	same	2	GALAXY	NA
108	1	same	2	ORCHESTRA	NA
108	1	same	2	TANK	NA
108	1	same	2	NA	class
108	1	same	2	NA	bee
108	1	same	2	NA	army
108	1	same	2	NA	mother
108	1	same	2	NA	deck
108	1	same	2	NA	husband
108	1	same	2	NA	crew
108	1	same	2	NA	arm
108	1	same	2	NA	fireplace
108	1	same	2	NA	back
108	1	same	2	NA	tank
108	1	same	2	NA	hose
108	1	same	2	NA	flower
108	1	same	2	NA	teacher
108	1	same	2	NA	wire
109	1	same	1	BEE	NA
109	1	same	1	HOSE	NA
109	1	same	1	EMPEROR	NA
109	1	same	1	CREW	NA
109	1	same	1	MAGAZINE	NA
109	1	same	1	HUSBAND	NA
109	1	same	1	INSECT	NA
109	1	same	1	FIREPLACE	NA
109	1	same	1	SALESMAN	NA
109	1	same	1	CLASS	NA
109	1	same	1	CONDUCTOR	NA
109	1	same	1	WILDERNESS	NA
109	1	same	1	WIRE	NA
109	1	same	1	WRITER	NA
109	1	same	1	MOTHER	NA
109	1	same	1	NEWSSTAND	NA
109	1	same	1	VIRUS	NA
109	1	same	1	CHIMNEY	NA
109	1	same	1	BACK	NA
109	1	same	1	MAYONNAISE	NA
109	1	same	1	FLOWER	NA
109	1	same	1	DECK	NA
109	1	same	1	EMPLOYEE	NA
109	1	same	1	COMMANDER	NA
109	1	same	1	STATUE	NA
109	1	same	1	ARMY	NA
109	1	same	1	ARM	NA
109	1	same	1	HEADBAND	NA
109	1	same	1	TEACHER	NA
109	1	same	1	GALAXY	NA
109	1	same	1	ORCHESTRA	NA
109	1	same	1	TANK	NA
109	1	same	1	NA	bee
109	1	same	1	NA	hose
109	1	same	1	NA	emperor
109	1	same	1	NA	crew
109	1	same	1	NA	magazine
109	1	same	1	NA	husband
109	1	same	1	NA	insect
109	1	same	1	NA	salesman
109	1	same	1	NA	class
109	1	same	1	NA	fireplcae
109	1	same	1	NA	wilderness
109	1	same	1	NA	wire
109	1	same	1	NA	galaxy
109	1	same	1	NA	deck
109	1	same	1	NA	flower
109	1	same	1	NA	mother
109	1	same	1	NA	back
109	1	same	1	NA	deck
109	1	different	2	STONE	NA
109	1	different	2	ASSISTANT	NA
109	1	different	2	ROOM	NA
109	1	different	2	ATOM	NA
109	1	different	2	PATIO	NA
109	1	different	2	DANDRUFF	NA
109	1	different	2	BREAD	NA
109	1	different	2	CHOCOLATE	NA
109	1	different	2	FLOUR	NA
109	1	different	2	MAID	NA
109	1	different	2	CREATURE	NA
109	1	different	2	HALL	NA
109	1	different	2	BUTTER	NA
109	1	different	2	CYLINDER	NA
109	1	different	2	CANDIDATE	NA
109	1	different	2	COMPASS	NA
109	1	different	2	SALIVA	NA
109	1	different	2	MECHANIC	NA
109	1	different	2	DRAWING	NA
109	1	different	2	SHAMPOO	NA
109	1	different	2	INSTRUCTOR	NA
109	1	different	2	SERGEANT	NA
109	1	different	2	PAINTER	NA
109	1	different	2	ELECTRON	NA
109	1	different	2	CEREAL	NA
109	1	different	2	SKI	NA
109	1	different	2	PALACE	NA
109	1	different	2	STUMP	NA
109	1	different	2	DINOSAUR	NA
109	1	different	2	ENGINEER	NA
109	1	different	2	LOAF	NA
109	1	different	2	CHEESE	NA
109	1	different	2	NA	assistant
109	1	different	2	NA	compass
109	1	different	2	NA	engineer
109	1	different	2	NA	ski
109	1	different	2	NA	palace
109	1	different	2	NA	engineer
109	1	different	2	NA	loaf
109	1	different	2	NA	cheese
109	1	different	2	NA	stump
109	1	different	2	NA	dinosaur
109	1	different	2	NA	electron
109	1	different	2	NA	drawing
109	1	different	2	NA	saliva
109	1	different	2	NA	butter
109	1	different	2	NA	creature
11	4	same	1	EMPLOYEE	NA
11	4	same	1	HUSBAND	NA
11	4	same	1	MAGAZINE	NA
11	4	same	1	WILDERNESS	NA
11	4	same	1	SALESMAN	NA
11	4	same	1	HOSE	NA
11	4	same	1	INSECT	NA
11	4	same	1	BEE	NA
11	4	same	1	NEWSSTAND	NA
11	4	same	1	WIRE	NA
11	4	same	1	VIRUS	NA
11	4	same	1	ARM	NA
11	4	same	1	ARMY	NA
11	4	same	1	FIREPLACE	NA
11	4	same	1	CREW	NA
11	4	same	1	STATUE	NA
11	4	same	1	EMPEROR	NA
11	4	same	1	CLASS	NA
11	4	same	1	MAYONNAISE	NA
11	4	same	1	DECK	NA
11	4	same	1	FLOWER	NA
11	4	same	1	ORCHESTRA	NA
11	4	same	1	TANK	NA
11	4	same	1	MOTHER	NA
11	4	same	1	GALAXY	NA
11	4	same	1	BACK	NA
11	4	same	1	WRITER	NA
11	4	same	1	CHIMNEY	NA
11	4	same	1	COMMANDER	NA
11	4	same	1	CONDUCTOR	NA
11	4	same	1	HEADBAND	NA
11	4	same	1	TEACHER	NA
11	4	same	1	NA	deck
11	4	same	1	NA	tank
11	4	same	1	NA	headband
11	4	same	1	NA	back
11	4	same	1	NA	mother
11	4	same	1	NA	bee
11	4	same	1	NA	virus
11	4	same	1	NA	magazine
11	4	different	2	MAID	NA
11	4	different	2	SKI	NA
11	4	different	2	CANDIDATE	NA
11	4	different	2	CHOCOLATE	NA
11	4	different	2	BREAD	NA
11	4	different	2	ASSISTANT	NA
11	4	different	2	PALACE	NA
11	4	different	2	INSTRUCTOR	NA
11	4	different	2	PAINTER	NA
11	4	different	2	COMPASS	NA
11	4	different	2	CEREAL	NA
11	4	different	2	FLOUR	NA
11	4	different	2	CREATURE	NA
11	4	different	2	STUMP	NA
11	4	different	2	ENGINEER	NA
11	4	different	2	BUTTER	NA
11	4	different	2	ROOM	NA
11	4	different	2	DANDRUFF	NA
11	4	different	2	MECHANIC	NA
11	4	different	2	DRAWING	NA
11	4	different	2	ATOM	NA
11	4	different	2	HALL	NA
11	4	different	2	ELECTRON	NA
11	4	different	2	CHEESE	NA
11	4	different	2	STONE	NA
11	4	different	2	LOAF	NA
11	4	different	2	SALIVA	NA
11	4	different	2	DINOSAUR	NA
11	4	different	2	SERGEANT	NA
11	4	different	2	SHAMPOO	NA
11	4	different	2	CYLINDER	NA
11	4	different	2	PATIO	NA
11	4	different	2	NA	patio
11	4	different	2	NA	saliva
11	4	different	2	NA	chocolate
11	4	different	2	NA	bread
11	4	different	2	NA	flour
11	4	different	2	NA	beer
11	4	different	2	NA	engeneer
11	4	different	2	NA	mechanical
110	1	different	1	STONE	NA
110	1	different	1	ASSISTANT	NA
110	1	different	1	ROOM	NA
110	1	different	1	ATOM	NA
110	1	different	1	PATIO	NA
110	1	different	1	DANDRUFF	NA
110	1	different	1	BREAD	NA
110	1	different	1	CHOCOLATE	NA
110	1	different	1	FLOUR	NA
110	1	different	1	MAID	NA
110	1	different	1	CREATURE	NA
110	1	different	1	HALL	NA
110	1	different	1	BUTTER	NA
110	1	different	1	CYLINDER	NA
110	1	different	1	CANDIDATE	NA
110	1	different	1	COMPASS	NA
110	1	different	1	SALIVA	NA
110	1	different	1	MECHANIC	NA
110	1	different	1	DRAWING	NA
110	1	different	1	SHAMPOO	NA
110	1	different	1	INSTRUCTOR	NA
110	1	different	1	SERGEANT	NA
110	1	different	1	PAINTER	NA
110	1	different	1	ELECTRON	NA
110	1	different	1	CEREAL	NA
110	1	different	1	SKI	NA
110	1	different	1	PALACE	NA
110	1	different	1	STUMP	NA
110	1	different	1	DINOSAUR	NA
110	1	different	1	ENGINEER	NA
110	1	different	1	LOAF	NA
110	1	different	1	CHEESE	NA
110	1	different	1	NA	stone
110	1	different	1	NA	assitqnt
110	1	different	1	NA	room
110	1	different	1	NA	atom
110	1	different	1	NA	patio
110	1	different	1	NA	dandruff
110	1	different	1	NA	bread
110	1	different	1	NA	chololate
110	1	different	1	NA	flour
110	1	different	1	NA	maid
110	1	different	1	NA	creature
110	1	different	1	NA	hall
110	1	different	1	NA	butter
110	1	different	1	NA	cylinder
110	1	different	1	NA	candidate
110	1	different	1	NA	campass
110	1	different	1	NA	saliva
110	1	different	1	NA	mechanic
110	1	different	1	NA	deraeing
110	1	different	1	NA	shapoo
110	1	same	2	BEE	NA
110	1	same	2	HOSE	NA
110	1	same	2	EMPEROR	NA
110	1	same	2	CREW	NA
110	1	same	2	MAGAZINE	NA
110	1	same	2	HUSBAND	NA
110	1	same	2	INSECT	NA
110	1	same	2	FIREPLACE	NA
110	1	same	2	SALESMAN	NA
110	1	same	2	CLASS	NA
110	1	same	2	CONDUCTOR	NA
110	1	same	2	WILDERNESS	NA
110	1	same	2	WIRE	NA
110	1	same	2	WRITER	NA
110	1	same	2	MOTHER	NA
110	1	same	2	NEWSSTAND	NA
110	1	same	2	VIRUS	NA
110	1	same	2	CHIMNEY	NA
110	1	same	2	BACK	NA
110	1	same	2	MAYONNAISE	NA
110	1	same	2	FLOWER	NA
110	1	same	2	DECK	NA
110	1	same	2	EMPLOYEE	NA
110	1	same	2	COMMANDER	NA
110	1	same	2	STATUE	NA
110	1	same	2	ARMY	NA
110	1	same	2	ARM	NA
110	1	same	2	HEADBAND	NA
110	1	same	2	TEACHER	NA
110	1	same	2	GALAXY	NA
110	1	same	2	ORCHESTRA	NA
110	1	same	2	TANK	NA
110	1	same	2	NA	hose
110	1	same	2	NA	tank
110	1	same	2	NA	crew
110	1	same	2	NA	maganize
110	1	same	2	NA	husbans
110	1	same	2	NA	insect
110	1	same	2	NA	fireplace
110	1	same	2	NA	salesman
110	1	same	2	NA	class
110	1	same	2	NA	conductor
110	1	same	2	NA	wire
110	1	same	2	NA	writter
110	1	same	2	NA	mother
110	1	same	2	NA	newstand
110	1	same	2	NA	virus
110	1	same	2	NA	chimnet
110	1	same	2	NA	back
110	1	same	2	NA	flower
110	1	same	2	NA	deck
110	1	same	2	NA	employee
111	4	same	1	EMPLOYEE	NA
111	4	same	1	HUSBAND	NA
111	4	same	1	MAGAZINE	NA
111	4	same	1	WILDERNESS	NA
111	4	same	1	SALESMAN	NA
111	4	same	1	HOSE	NA
111	4	same	1	INSECT	NA
111	4	same	1	BEE	NA
111	4	same	1	NEWSSTAND	NA
111	4	same	1	WIRE	NA
111	4	same	1	VIRUS	NA
111	4	same	1	ARM	NA
111	4	same	1	ARMY	NA
111	4	same	1	FIREPLACE	NA
111	4	same	1	CREW	NA
111	4	same	1	STATUE	NA
111	4	same	1	EMPEROR	NA
111	4	same	1	CLASS	NA
111	4	same	1	MAYONNAISE	NA
111	4	same	1	DECK	NA
111	4	same	1	FLOWER	NA
111	4	same	1	ORCHESTRA	NA
111	4	same	1	TANK	NA
111	4	same	1	MOTHER	NA
111	4	same	1	GALAXY	NA
111	4	same	1	BACK	NA
111	4	same	1	WRITER	NA
111	4	same	1	CHIMNEY	NA
111	4	same	1	COMMANDER	NA
111	4	same	1	CONDUCTOR	NA
111	4	same	1	HEADBAND	NA
111	4	same	1	TEACHER	NA
111	4	same	1	NA	wilderness
111	4	same	1	NA	salesman
111	4	same	1	NA	hose
111	4	same	1	NA	insect
111	4	same	1	NA	bee
111	4	same	1	NA	newsstand
111	4	same	1	NA	wire
111	4	same	1	NA	virus
111	4	same	1	NA	arm
111	4	same	1	NA	army
111	4	same	1	NA	fireplace
111	4	same	1	NA	crew
111	4	same	1	NA	statue
111	4	same	1	NA	emperor
111	4	same	1	NA	class
111	4	same	1	NA	mayonnaise
111	4	same	1	NA	deck
111	4	same	1	NA	flower
111	4	same	1	NA	orchestra
111	4	same	1	NA	tank
111	4	same	1	NA	mother
111	4	same	1	NA	galaxy
111	4	same	1	NA	back
111	4	different	2	MAID	NA
111	4	different	2	SKI	NA
111	4	different	2	CANDIDATE	NA
111	4	different	2	CHOCOLATE	NA
111	4	different	2	BREAD	NA
111	4	different	2	ASSISTANT	NA
111	4	different	2	PALACE	NA
111	4	different	2	INSTRUCTOR	NA
111	4	different	2	PAINTER	NA
111	4	different	2	COMPASS	NA
111	4	different	2	CEREAL	NA
111	4	different	2	FLOUR	NA
111	4	different	2	CREATURE	NA
111	4	different	2	STUMP	NA
111	4	different	2	ENGINEER	NA
111	4	different	2	BUTTER	NA
111	4	different	2	ROOM	NA
111	4	different	2	DANDRUFF	NA
111	4	different	2	MECHANIC	NA
111	4	different	2	DRAWING	NA
111	4	different	2	ATOM	NA
111	4	different	2	HALL	NA
111	4	different	2	ELECTRON	NA
111	4	different	2	CHEESE	NA
111	4	different	2	STONE	NA
111	4	different	2	LOAF	NA
111	4	different	2	SALIVA	NA
111	4	different	2	DINOSAUR	NA
111	4	different	2	SERGEANT	NA
111	4	different	2	SHAMPOO	NA
111	4	different	2	CYLINDER	NA
111	4	different	2	PATIO	NA
111	4	different	2	NA	ski
111	4	different	2	NA	candidate
111	4	different	2	NA	mood
111	4	different	2	NA	chocolate
111	4	different	2	NA	dandruff
111	4	different	2	NA	assistant
111	4	different	2	NA	palace
111	4	different	2	NA	instructor
111	4	different	2	NA	painter
111	4	different	2	NA	compass
111	4	different	2	NA	cereal
111	4	different	2	NA	flour
111	4	different	2	NA	creature
111	4	different	2	NA	caps
111	4	different	2	NA	butter
111	4	different	2	NA	mechanic
111	4	different	2	NA	drawing
111	4	different	2	NA	atom
111	4	different	2	NA	hall
112	4	different	1	MAID	NA
112	4	different	1	SKI	NA
112	4	different	1	CANDIDATE	NA
112	4	different	1	CHOCOLATE	NA
112	4	different	1	BREAD	NA
112	4	different	1	ASSISTANT	NA
112	4	different	1	PALACE	NA
112	4	different	1	INSTRUCTOR	NA
112	4	different	1	PAINTER	NA
112	4	different	1	COMPASS	NA
112	4	different	1	CEREAL	NA
112	4	different	1	FLOUR	NA
112	4	different	1	CREATURE	NA
112	4	different	1	STUMP	NA
112	4	different	1	ENGINEER	NA
112	4	different	1	BUTTER	NA
112	4	different	1	ROOM	NA
112	4	different	1	DANDRUFF	NA
112	4	different	1	MECHANIC	NA
112	4	different	1	DRAWING	NA
112	4	different	1	ATOM	NA
112	4	different	1	HALL	NA
112	4	different	1	ELECTRON	NA
112	4	different	1	CHEESE	NA
112	4	different	1	STONE	NA
112	4	different	1	LOAF	NA
112	4	different	1	SALIVA	NA
112	4	different	1	DINOSAUR	NA
112	4	different	1	SERGEANT	NA
112	4	different	1	SHAMPOO	NA
112	4	different	1	CYLINDER	NA
112	4	different	1	PATIO	NA
112	4	different	1	NA	butter
112	4	different	1	NA	maid
112	4	different	1	NA	ski
112	4	different	1	NA	bread
112	4	different	1	NA	chocolate
112	4	different	1	NA	cheese
112	4	different	1	NA	painter
112	4	different	1	NA	flour
112	4	same	2	EMPLOYEE	NA
112	4	same	2	HUSBAND	NA
112	4	same	2	MAGAZINE	NA
112	4	same	2	WILDERNESS	NA
112	4	same	2	SALESMAN	NA
112	4	same	2	HOSE	NA
112	4	same	2	INSECT	NA
112	4	same	2	BEE	NA
112	4	same	2	NEWSSTAND	NA
112	4	same	2	WIRE	NA
112	4	same	2	VIRUS	NA
112	4	same	2	ARM	NA
112	4	same	2	ARMY	NA
112	4	same	2	FIREPLACE	NA
112	4	same	2	CREW	NA
112	4	same	2	STATUE	NA
112	4	same	2	EMPEROR	NA
112	4	same	2	CLASS	NA
112	4	same	2	MAYONNAISE	NA
112	4	same	2	DECK	NA
112	4	same	2	FLOWER	NA
112	4	same	2	ORCHESTRA	NA
112	4	same	2	TANK	NA
112	4	same	2	MOTHER	NA
112	4	same	2	GALAXY	NA
112	4	same	2	BACK	NA
112	4	same	2	WRITER	NA
112	4	same	2	CHIMNEY	NA
112	4	same	2	COMMANDER	NA
112	4	same	2	CONDUCTOR	NA
112	4	same	2	HEADBAND	NA
112	4	same	2	TEACHER	NA
112	4	same	2	NA	teacher
112	4	same	2	NA	husband
112	4	same	2	NA	mother
112	4	same	2	NA	army
112	4	same	2	NA	bee
112	4	same	2	NA	virus
113	2	different	1	STONE	NA
113	2	different	1	BUTTER	NA
113	2	different	1	PATIO	NA
113	2	different	1	SERGEANT	NA
113	2	different	1	PALACE	NA
113	2	different	1	MECHANIC	NA
113	2	different	1	SHAMPOO	NA
113	2	different	1	CHOCOLATE	NA
113	2	different	1	CYLINDER	NA
113	2	different	1	ASSISTANT	NA
113	2	different	1	INSTRUCTOR	NA
113	2	different	1	COMPASS	NA
113	2	different	1	ELECTRON	NA
113	2	different	1	CREATURE	NA
113	2	different	1	DINOSAUR	NA
113	2	different	1	ROOM	NA
113	2	different	1	ATOM	NA
113	2	different	1	BREAD	NA
113	2	different	1	CANDIDATE	NA
113	2	different	1	LOAF	NA
113	2	different	1	CEREAL	NA
113	2	different	1	PAINTER	NA
113	2	different	1	ENGINEER	NA
113	2	different	1	HALL	NA
113	2	different	1	MAID	NA
113	2	different	1	SALIVA	NA
113	2	different	1	DRAWING	NA
113	2	different	1	CHEESE	NA
113	2	different	1	DANDRUFF	NA
113	2	different	1	FLOUR	NA
113	2	different	1	SKI	NA
113	2	different	1	STUMP	NA
113	2	different	1	NA	stone
113	2	different	1	NA	butter
113	2	different	1	NA	patio
113	2	different	1	NA	chocolate
113	2	different	1	NA	electron
113	2	different	1	NA	atom
113	2	different	1	NA	ski
113	2	different	1	NA	cheese
113	2	different	1	NA	beer
113	2	different	1	NA	engineer
113	2	different	1	NA	room
113	2	same	2	VIRUS	NA
113	2	same	2	WIRE	NA
113	2	same	2	STATUE	NA
113	2	same	2	TANK	NA
113	2	same	2	ORCHESTRA	NA
113	2	same	2	MAYONNAISE	NA
113	2	same	2	CREW	NA
113	2	same	2	TEACHER	NA
113	2	same	2	NEWSSTAND	NA
113	2	same	2	INSECT	NA
113	2	same	2	EMPLOYEE	NA
113	2	same	2	BEE	NA
113	2	same	2	MOTHER	NA
113	2	same	2	EMPEROR	NA
113	2	same	2	COMMANDER	NA
113	2	same	2	CLASS	NA
113	2	same	2	ARM	NA
113	2	same	2	HUSBAND	NA
113	2	same	2	CONDUCTOR	NA
113	2	same	2	ARMY	NA
113	2	same	2	CHIMNEY	NA
113	2	same	2	WRITER	NA
113	2	same	2	WILDERNESS	NA
113	2	same	2	HEADBAND	NA
113	2	same	2	SALESMAN	NA
113	2	same	2	FIREPLACE	NA
113	2	same	2	MAGAZINE	NA
113	2	same	2	BACK	NA
113	2	same	2	HOSE	NA
113	2	same	2	GALAXY	NA
113	2	same	2	FLOWER	NA
113	2	same	2	DECK	NA
113	2	same	2	NA	virus
113	2	same	2	NA	wire
113	2	same	2	NA	mother
113	2	same	2	NA	husband
113	2	same	2	NA	mayonnaise
113	2	same	2	NA	army
113	2	same	2	NA	commander
113	2	same	2	NA	arm
113	2	same	2	NA	flower
113	2	same	2	NA	d
114	3	same	1	STATUE	NA
114	3	same	1	CLASS	NA
114	3	same	1	WILDERNESS	NA
114	3	same	1	TANK	NA
114	3	same	1	VIRUS	NA
114	3	same	1	HUSBAND	NA
114	3	same	1	CREW	NA
114	3	same	1	ORCHESTRA	NA
114	3	same	1	INSECT	NA
114	3	same	1	MAYONNAISE	NA
114	3	same	1	HEADBAND	NA
114	3	same	1	WRITER	NA
114	3	same	1	NEWSSTAND	NA
114	3	same	1	ARM	NA
114	3	same	1	ARMY	NA
114	3	same	1	TEACHER	NA
114	3	same	1	COMMANDER	NA
114	3	same	1	MAGAZINE	NA
114	3	same	1	FIREPLACE	NA
114	3	same	1	EMPEROR	NA
114	3	same	1	SALESMAN	NA
114	3	same	1	MOTHER	NA
114	3	same	1	WIRE	NA
114	3	same	1	BEE	NA
114	3	same	1	GALAXY	NA
114	3	same	1	HOSE	NA
114	3	same	1	EMPLOYEE	NA
114	3	same	1	FLOWER	NA
114	3	same	1	CHIMNEY	NA
114	3	same	1	CONDUCTOR	NA
114	3	same	1	DECK	NA
114	3	same	1	BACK	NA
114	3	same	1	NA	bee
114	3	same	1	NA	flower
114	3	same	1	NA	fireplace
114	3	same	1	NA	chimney
114	3	same	1	NA	orchestra
114	3	same	1	NA	conductor
114	3	same	1	NA	tank
114	3	same	1	NA	commander
114	3	same	1	NA	crew
114	3	same	1	NA	army
114	3	same	1	NA	mother
114	3	same	1	NA	magazine
114	3	same	1	NA	newstand
114	3	same	1	NA	writer
114	3	same	1	NA	virus
114	3	same	1	NA	insect
114	3	different	2	STUMP	NA
114	3	different	2	SHAMPOO	NA
114	3	different	2	ROOM	NA
114	3	different	2	SERGEANT	NA
114	3	different	2	CREATURE	NA
114	3	different	2	MECHANIC	NA
114	3	different	2	DINOSAUR	NA
114	3	different	2	ENGINEER	NA
114	3	different	2	BREAD	NA
114	3	different	2	CANDIDATE	NA
114	3	different	2	PATIO	NA
114	3	different	2	INSTRUCTOR	NA
114	3	different	2	ATOM	NA
114	3	different	2	COMPASS	NA
114	3	different	2	BUTTER	NA
114	3	different	2	DRAWING	NA
114	3	different	2	DANDRUFF	NA
114	3	different	2	CHEESE	NA
114	3	different	2	SALIVA	NA
114	3	different	2	FLOUR	NA
114	3	different	2	CYLINDER	NA
114	3	different	2	ASSISTANT	NA
114	3	different	2	ELECTRON	NA
114	3	different	2	STONE	NA
114	3	different	2	SKI	NA
114	3	different	2	MAID	NA
114	3	different	2	PALACE	NA
114	3	different	2	LOAF	NA
114	3	different	2	HALL	NA
114	3	different	2	PAINTER	NA
114	3	different	2	CHOCOLATE	NA
114	3	different	2	CEREAL	NA
114	3	different	2	NA	chocolate
114	3	different	2	NA	cereal
114	3	different	2	NA	painter
114	3	different	2	NA	instructor
114	3	different	2	NA	engineer
114	3	different	2	NA	assistant
114	3	different	2	NA	mechanic
114	3	different	2	NA	cylinder
114	3	different	2	NA	bread
114	3	different	2	NA	loaf
114	3	different	2	NA	butter
114	3	different	2	NA	cheese
114	3	different	2	NA	patio
114	3	different	2	NA	maid
114	3	different	2	NA	palace
114	3	different	2	NA	atom
114	3	different	2	NA	electron
115	1	different	1	STONE	NA
115	1	different	1	ASSISTANT	NA
115	1	different	1	ROOM	NA
115	1	different	1	ATOM	NA
115	1	different	1	PATIO	NA
115	1	different	1	DANDRUFF	NA
115	1	different	1	BREAD	NA
115	1	different	1	CHOCOLATE	NA
115	1	different	1	FLOUR	NA
115	1	different	1	MAID	NA
115	1	different	1	CREATURE	NA
115	1	different	1	HALL	NA
115	1	different	1	BUTTER	NA
115	1	different	1	CYLINDER	NA
115	1	different	1	CANDIDATE	NA
115	1	different	1	COMPASS	NA
115	1	different	1	SALIVA	NA
115	1	different	1	MECHANIC	NA
115	1	different	1	DRAWING	NA
115	1	different	1	SHAMPOO	NA
115	1	different	1	INSTRUCTOR	NA
115	1	different	1	SERGEANT	NA
115	1	different	1	PAINTER	NA
115	1	different	1	ELECTRON	NA
115	1	different	1	CEREAL	NA
115	1	different	1	SKI	NA
115	1	different	1	PALACE	NA
115	1	different	1	STUMP	NA
115	1	different	1	DINOSAUR	NA
115	1	different	1	ENGINEER	NA
115	1	different	1	LOAF	NA
115	1	different	1	CHEESE	NA
115	1	different	1	NA	maid
115	1	different	1	NA	creature
115	1	different	1	NA	hall
115	1	different	1	NA	butter
115	1	different	1	NA	banny
115	1	different	1	NA	cylinder
115	1	different	1	NA	compass
115	1	different	1	NA	saliva
115	1	different	1	NA	mechanic
115	1	different	1	NA	drawing
115	1	different	1	NA	shampoo
115	1	different	1	NA	painter
115	1	different	1	NA	electron
115	1	different	1	NA	cereal
115	1	different	1	NA	ski
115	1	same	2	BEE	NA
115	1	same	2	HOSE	NA
115	1	same	2	EMPEROR	NA
115	1	same	2	CREW	NA
115	1	same	2	MAGAZINE	NA
115	1	same	2	HUSBAND	NA
115	1	same	2	INSECT	NA
115	1	same	2	FIREPLACE	NA
115	1	same	2	SALESMAN	NA
115	1	same	2	CLASS	NA
115	1	same	2	CONDUCTOR	NA
115	1	same	2	WILDERNESS	NA
115	1	same	2	WIRE	NA
115	1	same	2	WRITER	NA
115	1	same	2	MOTHER	NA
115	1	same	2	NEWSSTAND	NA
115	1	same	2	VIRUS	NA
115	1	same	2	CHIMNEY	NA
115	1	same	2	BACK	NA
115	1	same	2	MAYONNAISE	NA
115	1	same	2	FLOWER	NA
115	1	same	2	DECK	NA
115	1	same	2	EMPLOYEE	NA
115	1	same	2	COMMANDER	NA
115	1	same	2	STATUE	NA
115	1	same	2	ARMY	NA
115	1	same	2	ARM	NA
115	1	same	2	HEADBAND	NA
115	1	same	2	TEACHER	NA
115	1	same	2	GALAXY	NA
115	1	same	2	ORCHESTRA	NA
115	1	same	2	TANK	NA
115	1	same	2	NA	emporor
115	1	same	2	NA	magazine
115	1	same	2	NA	fireplace
115	1	same	2	NA	class
115	1	same	2	NA	conductor
115	1	same	2	NA	wire
115	1	same	2	NA	writer
115	1	same	2	NA	mother
115	1	same	2	NA	virus
115	1	same	2	NA	chimney
115	1	same	2	NA	back
115	1	same	2	NA	flower
115	1	same	2	NA	deck
115	1	same	2	NA	employee
116	1	same	1	BEE	NA
116	1	same	1	HOSE	NA
116	1	same	1	EMPEROR	NA
116	1	same	1	CREW	NA
116	1	same	1	MAGAZINE	NA
116	1	same	1	HUSBAND	NA
116	1	same	1	INSECT	NA
116	1	same	1	FIREPLACE	NA
116	1	same	1	SALESMAN	NA
116	1	same	1	CLASS	NA
116	1	same	1	CONDUCTOR	NA
116	1	same	1	WILDERNESS	NA
116	1	same	1	WIRE	NA
116	1	same	1	WRITER	NA
116	1	same	1	MOTHER	NA
116	1	same	1	NEWSSTAND	NA
116	1	same	1	VIRUS	NA
116	1	same	1	CHIMNEY	NA
116	1	same	1	BACK	NA
116	1	same	1	MAYONNAISE	NA
116	1	same	1	FLOWER	NA
116	1	same	1	DECK	NA
116	1	same	1	EMPLOYEE	NA
116	1	same	1	COMMANDER	NA
116	1	same	1	STATUE	NA
116	1	same	1	ARMY	NA
116	1	same	1	ARM	NA
116	1	same	1	HEADBAND	NA
116	1	same	1	TEACHER	NA
116	1	same	1	GALAXY	NA
116	1	same	1	ORCHESTRA	NA
116	1	same	1	TANK	NA
116	1	same	1	NA	king
116	1	same	1	NA	emperor
116	1	same	1	NA	employer
116	1	same	1	NA	employee
116	1	same	1	NA	commander
116	1	same	1	NA	army
116	1	same	1	NA	tank
116	1	same	1	NA	headband
116	1	same	1	NA	galaxy
116	1	same	1	NA	teacher
116	1	different	2	STONE	NA
116	1	different	2	ASSISTANT	NA
116	1	different	2	ROOM	NA
116	1	different	2	ATOM	NA
116	1	different	2	PATIO	NA
116	1	different	2	DANDRUFF	NA
116	1	different	2	BREAD	NA
116	1	different	2	CHOCOLATE	NA
116	1	different	2	FLOUR	NA
116	1	different	2	MAID	NA
116	1	different	2	CREATURE	NA
116	1	different	2	HALL	NA
116	1	different	2	BUTTER	NA
116	1	different	2	CYLINDER	NA
116	1	different	2	CANDIDATE	NA
116	1	different	2	COMPASS	NA
116	1	different	2	SALIVA	NA
116	1	different	2	MECHANIC	NA
116	1	different	2	DRAWING	NA
116	1	different	2	SHAMPOO	NA
116	1	different	2	INSTRUCTOR	NA
116	1	different	2	SERGEANT	NA
116	1	different	2	PAINTER	NA
116	1	different	2	ELECTRON	NA
116	1	different	2	CEREAL	NA
116	1	different	2	SKI	NA
116	1	different	2	PALACE	NA
116	1	different	2	STUMP	NA
116	1	different	2	DINOSAUR	NA
116	1	different	2	ENGINEER	NA
116	1	different	2	LOAF	NA
116	1	different	2	CHEESE	NA
116	1	different	2	NA	loaf
116	1	different	2	NA	cheese
116	1	different	2	NA	bread
116	1	different	2	NA	engineer
116	1	different	2	NA	ski
116	1	different	2	NA	kitchen
116	1	different	2	NA	hall
116	1	different	2	NA	maid
116	1	different	2	NA	flour
116	1	different	2	NA	butter
116	1	different	2	NA	instrctor
116	1	different	2	NA	candidate
116	1	different	2	NA	assistant
116	1	different	2	NA	palace
116	1	different	2	NA	renovation
116	1	different	2	NA	sergeant
116	1	different	2	NA	electron
117	2	different	1	STONE	NA
117	2	different	1	BUTTER	NA
117	2	different	1	PATIO	NA
117	2	different	1	SERGEANT	NA
117	2	different	1	PALACE	NA
117	2	different	1	MECHANIC	NA
117	2	different	1	SHAMPOO	NA
117	2	different	1	CHOCOLATE	NA
117	2	different	1	CYLINDER	NA
117	2	different	1	ASSISTANT	NA
117	2	different	1	INSTRUCTOR	NA
117	2	different	1	COMPASS	NA
117	2	different	1	ELECTRON	NA
117	2	different	1	CREATURE	NA
117	2	different	1	DINOSAUR	NA
117	2	different	1	ROOM	NA
117	2	different	1	ATOM	NA
117	2	different	1	BREAD	NA
117	2	different	1	CANDIDATE	NA
117	2	different	1	LOAF	NA
117	2	different	1	CEREAL	NA
117	2	different	1	PAINTER	NA
117	2	different	1	ENGINEER	NA
117	2	different	1	HALL	NA
117	2	different	1	MAID	NA
117	2	different	1	SALIVA	NA
117	2	different	1	DRAWING	NA
117	2	different	1	CHEESE	NA
117	2	different	1	DANDRUFF	NA
117	2	different	1	FLOUR	NA
117	2	different	1	SKI	NA
117	2	different	1	STUMP	NA
117	2	different	1	NA	cylinder
117	2	same	2	VIRUS	NA
117	2	same	2	WIRE	NA
117	2	same	2	STATUE	NA
117	2	same	2	TANK	NA
117	2	same	2	ORCHESTRA	NA
117	2	same	2	MAYONNAISE	NA
117	2	same	2	CREW	NA
117	2	same	2	TEACHER	NA
117	2	same	2	NEWSSTAND	NA
117	2	same	2	INSECT	NA
117	2	same	2	EMPLOYEE	NA
117	2	same	2	BEE	NA
117	2	same	2	MOTHER	NA
117	2	same	2	EMPEROR	NA
117	2	same	2	COMMANDER	NA
117	2	same	2	CLASS	NA
117	2	same	2	ARM	NA
117	2	same	2	HUSBAND	NA
117	2	same	2	CONDUCTOR	NA
117	2	same	2	ARMY	NA
117	2	same	2	CHIMNEY	NA
117	2	same	2	WRITER	NA
117	2	same	2	WILDERNESS	NA
117	2	same	2	HEADBAND	NA
117	2	same	2	SALESMAN	NA
117	2	same	2	FIREPLACE	NA
117	2	same	2	MAGAZINE	NA
117	2	same	2	BACK	NA
117	2	same	2	HOSE	NA
117	2	same	2	GALAXY	NA
117	2	same	2	FLOWER	NA
117	2	same	2	DECK	NA
117	2	same	2	NA	crew
117	2	same	2	NA	mother
118	2	same	1	VIRUS	NA
118	2	same	1	WIRE	NA
118	2	same	1	STATUE	NA
118	2	same	1	TANK	NA
118	2	same	1	ORCHESTRA	NA
118	2	same	1	MAYONNAISE	NA
118	2	same	1	CREW	NA
118	2	same	1	TEACHER	NA
118	2	same	1	NEWSSTAND	NA
118	2	same	1	INSECT	NA
118	2	same	1	EMPLOYEE	NA
118	2	same	1	BEE	NA
118	2	same	1	MOTHER	NA
118	2	same	1	EMPEROR	NA
118	2	same	1	COMMANDER	NA
118	2	same	1	CLASS	NA
118	2	same	1	ARM	NA
118	2	same	1	HUSBAND	NA
118	2	same	1	CONDUCTOR	NA
118	2	same	1	ARMY	NA
118	2	same	1	CHIMNEY	NA
118	2	same	1	WRITER	NA
118	2	same	1	WILDERNESS	NA
118	2	same	1	HEADBAND	NA
118	2	same	1	SALESMAN	NA
118	2	same	1	FIREPLACE	NA
118	2	same	1	MAGAZINE	NA
118	2	same	1	BACK	NA
118	2	same	1	HOSE	NA
118	2	same	1	GALAXY	NA
118	2	same	1	FLOWER	NA
118	2	same	1	DECK	NA
118	2	same	1	NA	back
118	2	same	1	NA	hose
118	2	same	1	NA	galaxy
118	2	same	1	NA	emperor
118	2	same	1	NA	tank
118	2	same	1	NA	orchestra
118	2	same	1	NA	commander
118	2	same	1	NA	bee
118	2	same	1	NA	virus
118	2	same	1	NA	class
118	2	same	1	NA	army
118	2	same	1	NA	bank
118	2	different	2	STONE	NA
118	2	different	2	BUTTER	NA
118	2	different	2	PATIO	NA
118	2	different	2	SERGEANT	NA
118	2	different	2	PALACE	NA
118	2	different	2	MECHANIC	NA
118	2	different	2	SHAMPOO	NA
118	2	different	2	CHOCOLATE	NA
118	2	different	2	CYLINDER	NA
118	2	different	2	ASSISTANT	NA
118	2	different	2	INSTRUCTOR	NA
118	2	different	2	COMPASS	NA
118	2	different	2	ELECTRON	NA
118	2	different	2	CREATURE	NA
118	2	different	2	DINOSAUR	NA
118	2	different	2	ROOM	NA
118	2	different	2	ATOM	NA
118	2	different	2	BREAD	NA
118	2	different	2	CANDIDATE	NA
118	2	different	2	LOAF	NA
118	2	different	2	CEREAL	NA
118	2	different	2	PAINTER	NA
118	2	different	2	ENGINEER	NA
118	2	different	2	HALL	NA
118	2	different	2	MAID	NA
118	2	different	2	SALIVA	NA
[truncated: 16,298 more rows]
